# Supplementary material for: Crystal structure of 2-(4-chloro­phen­yl)-4-(1H-indol-3-yl)-6-phenyl­pyridine-3-carbo­nitrile
Source: Acta Crystallogr Sect E Struct Rep Online. 2014 Aug 6;70(Pt 9):o978. doi: 10.1107/S1600536814017693 (PMC4186124; doi:10.1107/S1600536814017693)
Supplement: Supplementary file 1 [file e-70-0o978-sup1.cif]

##############################################################################
#                                                                            #
# This CIF contains the data in a paper accepted for publication in          #
# Acta Crystallographica Section E. It conforms to the requirements of       #
# Notes for Authors for Acta Crystallographica Section E, and has been       #
# peer reviewed under the auspices of the IUCr Commission on Journals.       #
#                                                                            #
# Full details of the Crystallographic Information File format               #
# are given in the paper "The Crystallographic Information File (CIF):       #
# a New Standard Archive File for Crystallography" by S. R. Hall, F. H.      #
# Allen and I. D. Brown [Acta Cryst. (1991), A47, 655-685].                  #
#                                                                            #
# The current version of the core CIF dictionary is obtainable from          #
# ftp://ftp.iucr.org/pub/cif_core.dic.                                       #
#                                                                            #
# Software is freely available for graphical display of the structure(s)     #
# in this CIF. For information consult the CIF software page                 #
# http://www.iucr.org/resources/cif/software.                                #
#                                                                            #
# This file may be used for bona fide research purposes within the           #
# scientific community so long as proper attribution is given to the journal # 
# article from which it was obtained.                                        #
#                                                                            #
##############################################################################
data_global
_audit_creation_method     'WinGX routine CIF_UPDATE'
_audit_conform_dict_name     cif_core.dic
_audit_conform_dict_version     2.3
_journal_date_recd_electronic     2014-07-31
_journal_date_accepted     2014-08-01
_journal_name_full     'Acta Crystallographica, Section E'
_journal_year     2014
_journal_volume     70
_journal_issue      9
_journal_page_first     o978
_journal_page_last     o978
_journal_paper_category     HO
_journal_paper_doi     10.1107/S1600536814017693
_journal_coeditor_code     HB7263
_publ_contact_author_name     'Dr P.L. Nilantha Lakshman'
_publ_contact_author_address
;
Department of Food science and Technology
University of Ruhuna
Mapalana
Kamburupitiya (81100)
Sri Lanka
;
_publ_contact_author_email     'plakshmannilantha@ymail.com'
_publ_contact_author_fax     '+94-41-2292384'
_publ_contact_author_phone     '+94-41-2292200'
_publ_section_title
;
Crystal structure of
2-(4-chlorophenyl)-4-(1<i>H</i>-indol-3-yl)-6-phenylpyridine-3-carbonitrile
;
loop_
    _publ_author_name
    _publ_author_footnote
    _publ_author_address
    'Vishnupriya, R.' .
;
Department of Physics
The Madura College,
Madurai 625 011
India
;
    'Suresh, J.' .
;
Department of Physics
The Madura College,
Madurai 625 011
India
;
    'Pethaiah Gunasekaran' .
;
Department of Organic Chemistry
School of Chemistry
Madurai Kamaraj University
Madurai 625 021
India
;
    'Subbu Perumal' .
;
Department of Organic Chemistry
School of Chemistry
Madurai Kamaraj University
Madurai 625 021
India
;
    'Lakshman, P. L. Nilantha' .
;
Department of Food Science and Technology
University of Ruhuna
Mapalana
Kamburupitiya 81100
Sri Lanka
;
_publ_section_synopsis     .
data_I
_database_code_depnum_ccdc_archive 'CCDC 1017501'
_audit_creation_method     SHELXL-97
_chemical_name_systematic
;
2-(4-Chlorophenyl)-4-(1<i>H</i>-indol-3-yl)-6-phenylpyridine-3-carbonitrile
;
_chemical_name_common     ?
_chemical_formula_moiety     'C26 H16 Cl N3'
_chemical_formula_sum     'C26 H16 Cl N3'
_chemical_formula_iupac     'C26 H16 Cl N3'
_chemical_formula_weight     405.87
_chemical_melting_point     ?
_symmetry_cell_setting     monoclinic
_symmetry_space_group_name_H-M     'P 21/n'
_symmetry_space_group_name_Hall     '-P 2yn'
loop_
    _symmetry_equiv_pos_as_xyz
    'x, y, z'
    '-x+1/2, y+1/2, -z+1/2'
    '-x, -y, -z'
    'x-1/2, -y-1/2, z-1/2'
_cell_length_a     7.6533(4)
_cell_length_b     11.4822(7)
_cell_length_c     23.2906(14)
_cell_angle_alpha     90.00
_cell_angle_beta     94.3510(10)
_cell_angle_gamma     90.00
_cell_volume     2040.8(2)
_cell_formula_units_Z     4
_cell_measurement_reflns_used     2000
_cell_measurement_theta_min     2
_cell_measurement_theta_max     27
_cell_measurement_temperature     293(2)
_exptl_crystal_description     block
_exptl_crystal_colour     colourless
_exptl_crystal_size_max     0.50
_exptl_crystal_size_mid     0.25
_exptl_crystal_size_min     0.20
_exptl_crystal_density_diffrn     1.321
_exptl_crystal_density_meas     ?
_exptl_crystal_density_method     'not measured'
_exptl_crystal_F_000     840
_exptl_absorpt_coefficient_mu     0.205
_exptl_absorpt_correction_type     multi-scan
_exptl_absorpt_process_details     '(SADABS; Bruker, 2004)'
_exptl_absorpt_correction_T_min     0.9583
_exptl_absorpt_correction_T_max     0.9863
_exptl_special_details     ?
_diffrn_ambient_temperature     293(2)
_diffrn_radiation_type     MoK\a
_diffrn_radiation_wavelength     0.71073
_diffrn_radiation_source     'fine-focus sealed tube'
_diffrn_radiation_monochromator     graphite
_diffrn_measurement_device_type     'Bruker Kappa APEXII CCD'
_diffrn_measurement_method     '\w and \f'
_diffrn_detector_area_resol_mean     0
_diffrn_reflns_number     15210
_diffrn_reflns_av_R_equivalents     0.0284
_diffrn_reflns_av_sigmaI/netI     0.0241
_diffrn_reflns_theta_min     1.75
_diffrn_reflns_theta_max     26.47
_diffrn_reflns_theta_full     26.47
_diffrn_measured_fraction_theta_max     0.992
_diffrn_measured_fraction_theta_full     0.992
_diffrn_reflns_limit_h_min     -9
_diffrn_reflns_limit_h_max     9
_diffrn_reflns_limit_k_min     -14
_diffrn_reflns_limit_k_max     13
_diffrn_reflns_limit_l_min     -29
_diffrn_reflns_limit_l_max     19
_diffrn_standards_number     0
_diffrn_standards_interval_count     0
_diffrn_standards_interval_time     0
_diffrn_standards_decay_%     0
_refine_special_details
;
Refinement of <i>F</i>^2^ against ALL reflections. The weighted <i>R</i>-factor
<i>wR</i> and goodness of fit <i>S</i> are based on <i>F</i>^2^, conventional
<i>R</i>-factors <i>R</i> are based on <i>F</i>, with <i>F</i> set to zero for
negative <i>F</i>^2^. The threshold expression of <i>F</i>^2^ >
\s(<i>F</i>^2^) is used only for calculating <i>R</i>-factors(gt) <i>etc</i>.
and is not relevant to the choice of reflections for refinement.
<i>R</i>-factors based on <i>F</i>^2^ are statistically about twice as large
as those based on <i>F</i>, and <i>R</i>- factors based on ALL data will be
even larger.
;
_reflns_number_total     4194
_reflns_number_gt     3000
_reflns_threshold_expression     I>2\s(I)
_refine_ls_structure_factor_coef     Fsqd
_refine_ls_matrix_type     full
_refine_ls_R_factor_all     0.0729
_refine_ls_R_factor_gt     0.0509
_refine_ls_wR_factor_gt     0.1275
_refine_ls_wR_factor_ref     0.1455
_refine_ls_goodness_of_fit_ref     1.037
_refine_ls_restrained_S_all     1.037
_refine_ls_number_reflns     4194
_refine_ls_number_parameters     271
_refine_ls_number_restraints     0
_refine_ls_hydrogen_treatment     constr
_refine_ls_weighting_scheme     calc
_refine_ls_weighting_details
         'calc w=1/[\s^2^(Fo^2^)+(0.0540P)^2^+0.8601P] where P=(Fo^2^+2Fc^2^)/3'
_atom_sites_solution_hydrogens     geom
_atom_sites_solution_primary     direct
_atom_sites_solution_secondary     difmap
_refine_ls_shift/su_max     0.000
_refine_ls_shift/su_mean     0.000
_refine_diff_density_max     0.383
_refine_diff_density_min     -0.400
_refine_ls_extinction_method     none
_refine_ls_extinction_coef     ?
loop_
    _atom_type_symbol
    _atom_type_description
    _atom_type_scat_dispersion_real
    _atom_type_scat_dispersion_imag
    _atom_type_scat_source
    'C' 'C' 0.0033 0.0016
                         'International Tables Vol C Tables 4.2.6.8 and 6.1.1.4'
    'H' 'H' 0.0000 0.0000
                         'International Tables Vol C Tables 4.2.6.8 and 6.1.1.4'
    'N' 'N' 0.0061 0.0033
                         'International Tables Vol C Tables 4.2.6.8 and 6.1.1.4'
    'Cl' 'Cl' 0.1484 0.1585
                         'International Tables Vol C Tables 4.2.6.8 and 6.1.1.4'
_computing_data_collection     'APEX2 (Bruker, 2004)'
_computing_cell_refinement     'SAINT (Bruker, 2004)'
_computing_data_reduction     'SAINT (Bruker, 2004)'
_computing_structure_solution     'SHELXS97 (Sheldrick, 2008)'
_computing_structure_refinement     'SHELXL97 (Sheldrick, 2008)'
_computing_molecular_graphics     'PLATON (Spek, 2009)'
_computing_publication_material     'SHELXL97 (Sheldrick, 2008)'
loop_
    _atom_site_type_symbol
    _atom_site_label
    _atom_site_fract_x
    _atom_site_fract_y
    _atom_site_fract_z
    _atom_site_U_iso_or_equiv
    _atom_site_adp_type
    _atom_site_calc_flag
    _atom_site_refinement_flags
    _atom_site_occupancy
    _atom_site_symmetry_multiplicity
    _atom_site_disorder_assembly
    _atom_site_disorder_group
    C C1 0.2617(3) 0.54731(16) -0.00655(10) 0.0574(5) Uani d . 1 1 . .
    C C2 0.2444(3) 0.53305(18) -0.06568(10) 0.0627(5) Uani d . 1 1 . .
    H H2 0.2589 0.5966 -0.0896 0.075 Uiso calc R 1 1 . .
    C C3 0.2057(3) 0.42467(17) -0.08943(10) 0.0603(5) Uani d . 1 1 . .
    C C4 0.1803(3) 0.33296(17) -0.05109(10) 0.0605(5) Uani d . 1 1 . .
    C C5 0.1900(3) 0.35418(17) 0.00869(10) 0.0598(5) Uani d . 1 1 . .
    C C11 0.3096(3) 0.66136(17) 0.02012(10) 0.0580(5) Uani d . 1 1 . .
    C C12 0.2778(3) 0.6854(2) 0.07626(11) 0.0704(6) Uani d . 1 1 . .
    H H12 0.2292 0.6283 0.0985 0.085 Uiso calc R 1 1 . .
    C C13 0.3173(4) 0.7936(2) 0.10002(12) 0.0806(7) Uani d . 1 1 . .
    H H13 0.2941 0.8091 0.1379 0.097 Uiso calc R 1 1 . .
    C C14 0.3902(4) 0.8774(2) 0.06809(14) 0.0895(8) Uani d . 1 1 . .
    H H14 0.4130 0.9510 0.0835 0.107 Uiso calc R 1 1 . .
    C C15 0.4297(5) 0.8525(2) 0.01292(14) 0.1014(10) Uani d . 1 1 . .
    H H15 0.4846 0.9085 -0.0083 0.122 Uiso calc R 1 1 . .
    C C16 0.3893(4) 0.74587(19) -0.01150(12) 0.0785(7) Uani d . 1 1 . .
    H H16 0.4153 0.7305 -0.0491 0.094 Uiso calc R 1 1 . .
    C C31 0.1913(3) 0.41209(18) -0.15290(10) 0.0613(5) Uani d . 1 1 . .
    C C32 0.0952(3) 0.49362(19) -0.18691(11) 0.0721(6) Uani d . 1 1 . .
    H H32 0.0370 0.5533 -0.1692 0.087 Uiso calc R 1 1 . .
    C C33 0.0853(3) 0.4870(2) -0.24595(12) 0.0762(7) Uani d . 1 1 . .
    H H33 0.0199 0.5413 -0.2680 0.091 Uiso calc R 1 1 . .
    C C34 0.1727(3) 0.3996(2) -0.27214(11) 0.0714(6) Uani d . 1 1 . .
    C C35 0.2690(3) 0.3182(2) -0.23988(12) 0.0763(7) Uani d . 1 1 . .
    H H35 0.3275 0.2592 -0.2579 0.092 Uiso calc R 1 1 . .
    C C36 0.2779(3) 0.3248(2) -0.18073(11) 0.0707(6) Uani d . 1 1 . .
    H H36 0.3430 0.2698 -0.1590 0.085 Uiso calc R 1 1 . .
    C C41 0.1423(3) 0.21813(19) -0.07380(11) 0.0692(6) Uani d . 1 1 . .
    C C51 0.1586(3) 0.26723(17) 0.05255(11) 0.0630(6) Uani d . 1 1 . .
    C C52 0.2163(3) 0.27513(18) 0.11280(11) 0.0674(6) Uani d . 1 1 . .
    C C53 0.3179(3) 0.3535(2) 0.14722(12) 0.0778(7) Uani d . 1 1 . .
    H H53 0.3638 0.4198 0.1311 0.093 Uiso calc R 1 1 . .
    C C54 0.3493(4) 0.3314(3) 0.20519(13) 0.0965(9) Uani d . 1 1 . .
    H H54 0.4174 0.3830 0.2281 0.116 Uiso calc R 1 1 . .
    C C55 0.2800(5) 0.2320(3) 0.23029(15) 0.1080(11) Uani d . 1 1 . .
    H H55 0.3005 0.2198 0.2697 0.130 Uiso calc R 1 1 . .
    C C56 0.1834(5) 0.1534(3) 0.19779(15) 0.1012(10) Uani d . 1 1 . .
    H H56 0.1402 0.0867 0.2144 0.121 Uiso calc R 1 1 . .
    C C57 0.1506(4) 0.1750(2) 0.13923(13) 0.0793(8) Uani d . 1 1 . .
    C C58 0.0637(3) 0.16548(19) 0.04622(12) 0.0762(7) Uani d . 1 1 . .
    H H58 0.0101 0.1382 0.0116 0.091 Uiso calc R 1 1 . .
    N N1 0.2322(2) 0.46053(14) 0.02994(8) 0.0597(4) Uani d . 1 1 . .
    N N2 0.1113(3) 0.12741(17) -0.09152(11) 0.0913(7) Uani d . 1 1 . .
    N N3 0.0600(3) 0.11130(17) 0.09728(11) 0.0870(7) Uani d . 1 1 . .
    H H3 0.0083 0.0462 0.1027 0.104 Uiso calc R 1 1 . .
    Cl Cl1 0.15880(11) 0.38830(8) -0.34663(3) 0.0995(3) Uani d . 1 1 . .
loop_
    _atom_site_aniso_label
    _atom_site_aniso_U_11
    _atom_site_aniso_U_22
    _atom_site_aniso_U_33
    _atom_site_aniso_U_12
    _atom_site_aniso_U_13
    _atom_site_aniso_U_23
    C1 0.0505(11) 0.0401(10) 0.0811(15) -0.0067(8) 0.0018(10) 0.0034(10)
    C2 0.0666(13) 0.0441(10) 0.0768(15) -0.0091(9) 0.0018(11) 0.0061(10)
    C3 0.0532(11) 0.0453(10) 0.0819(15) -0.0039(9) 0.0027(10) 0.0022(10)
    C4 0.0544(12) 0.0409(10) 0.0863(16) -0.0055(8) 0.0065(10) -0.0016(10)
    C5 0.0513(11) 0.0407(10) 0.0880(16) -0.0045(8) 0.0090(10) 0.0050(10)
    C11 0.0540(11) 0.0424(10) 0.0765(14) -0.0055(8) -0.0023(10) 0.0028(10)
    C12 0.0736(15) 0.0545(12) 0.0825(16) -0.0103(11) 0.0020(12) 0.0030(11)
    C13 0.0880(18) 0.0691(15) 0.0830(17) -0.0071(13) -0.0048(13) -0.0115(13)
    C14 0.107(2) 0.0522(13) 0.107(2) -0.0207(13) -0.0058(17) -0.0129(14)
    C15 0.143(3) 0.0541(14) 0.108(2) -0.0385(16) 0.016(2) -0.0021(15)
    C16 0.1008(19) 0.0495(12) 0.0855(17) -0.0226(12) 0.0087(14) -0.0010(11)
    C31 0.0568(12) 0.0474(11) 0.0789(15) -0.0062(9) 0.0001(10) -0.0001(10)
    C32 0.0752(15) 0.0486(11) 0.0911(18) 0.0061(11) -0.0034(13) -0.0035(11)
    C33 0.0784(16) 0.0579(13) 0.0899(18) 0.0005(12) -0.0088(13) 0.0089(13)
    C34 0.0670(14) 0.0670(14) 0.0799(16) -0.0088(11) 0.0040(12) 0.0073(12)
    C35 0.0735(15) 0.0711(15) 0.0862(18) 0.0094(12) 0.0172(13) 0.0007(13)
    C36 0.0646(14) 0.0624(13) 0.0848(17) 0.0105(11) 0.0036(12) 0.0076(12)
    C41 0.0672(14) 0.0488(12) 0.0929(17) -0.0070(10) 0.0150(12) -0.0013(11)
    C51 0.0625(13) 0.0426(10) 0.0856(16) -0.0006(9) 0.0168(11) 0.0055(10)
    C52 0.0669(14) 0.0478(11) 0.0909(17) 0.0106(10) 0.0283(12) 0.0071(11)
    C53 0.0870(17) 0.0637(14) 0.0839(17) 0.0159(13) 0.0157(13) 0.0010(13)
    C54 0.111(2) 0.087(2) 0.092(2) 0.0328(17) 0.0149(17) -0.0087(17)
    C55 0.136(3) 0.109(3) 0.084(2) 0.050(2) 0.041(2) 0.0164(19)
    C56 0.119(2) 0.0805(19) 0.111(2) 0.0301(18) 0.054(2) 0.0272(19)
    C57 0.0857(17) 0.0566(13) 0.101(2) 0.0170(12) 0.0415(15) 0.0166(14)
    C58 0.0781(16) 0.0486(12) 0.1046(19) -0.0086(11) 0.0249(14) 0.0076(12)
    N1 0.0576(10) 0.0422(8) 0.0795(12) -0.0059(7) 0.0059(8) 0.0044(8)
    N2 0.1034(17) 0.0503(11) 0.1236(19) -0.0162(11) 0.0313(14) -0.0159(12)
    N3 0.0934(15) 0.0496(11) 0.1231(19) -0.0065(10) 0.0430(14) 0.0156(12)
    Cl1 0.1063(6) 0.1147(6) 0.0785(5) -0.0048(4) 0.0132(4) 0.0148(4)
_geom_special_details
;
All e.s.d.'s (except the e.s.d. in the dihedral angle between two l.s. planes)
are estimated using the full covariance matrix. The cell e.s.d.'s are taken
into account individually in the estimation of e.s.d.'s in distances, angles
and torsion angles; correlations between e.s.d.'s in cell parameters are only
used when they are defined by crystal symmetry. An approximate (isotropic)
treatment of cell e.s.d.'s is used for estimating e.s.d.'s involving l.s.
planes.
;
loop_
    _geom_bond_atom_site_label_1
    _geom_bond_atom_site_label_2
    _geom_bond_site_symmetry_2
    _geom_bond_distance
    _geom_bond_publ_flag
    C1 N1 . 1.340(3) ?
    C1 C2 . 1.383(3) ?
    C1 C11 . 1.483(3) ?
    C2 C3 . 1.385(3) ?
    C2 H2 . 0.9300 ?
    C3 C4 . 1.404(3) ?
    C3 C31 . 1.481(3) ?
    C4 C5 . 1.410(3) ?
    C4 C41 . 1.442(3) ?
    C5 N1 . 1.348(3) ?
    C5 C51 . 1.461(3) ?
    C11 C12 . 1.376(3) ?
    C11 C16 . 1.387(3) ?
    C12 C13 . 1.384(3) ?
    C12 H12 . 0.9300 ?
    C13 C14 . 1.361(4) ?
    C13 H13 . 0.9300 ?
    C14 C15 . 1.373(4) ?
    C14 H14 . 0.9300 ?
    C15 C16 . 1.375(3) ?
    C15 H15 . 0.9300 ?
    C16 H16 . 0.9300 ?
    C31 C36 . 1.389(3) ?
    C31 C32 . 1.399(3) ?
    C32 C33 . 1.374(3) ?
    C32 H32 . 0.9300 ?
    C33 C34 . 1.375(3) ?
    C33 H33 . 0.9300 ?
    C34 C35 . 1.377(3) ?
    C34 Cl1 . 1.735(3) ?
    C35 C36 . 1.376(3) ?
    C35 H35 . 0.9300 ?
    C36 H36 . 0.9300 ?
    C41 N2 . 1.139(3) ?
    C51 C58 . 1.378(3) ?
    C51 C52 . 1.441(3) ?
    C52 C53 . 1.401(4) ?
    C52 C57 . 1.414(3) ?
    C53 C54 . 1.377(4) ?
    C53 H53 . 0.9300 ?
    C54 C55 . 1.404(5) ?
    C54 H54 . 0.9300 ?
    C55 C56 . 1.360(5) ?
    C55 H55 . 0.9300 ?
    C56 C57 . 1.390(4) ?
    C56 H56 . 0.9300 ?
    C57 N3 . 1.367(4) ?
    C58 N3 . 1.344(3) ?
    C58 H58 . 0.9300 ?
    N3 H3 . 0.8600 ?
loop_
    _geom_angle_atom_site_label_1
    _geom_angle_atom_site_label_2
    _geom_angle_atom_site_label_3
    _geom_angle_site_symmetry_1
    _geom_angle_site_symmetry_3
    _geom_angle
    _geom_angle_publ_flag
    N1 C1 C2 . . 122.37(18) ?
    N1 C1 C11 . . 116.05(19) ?
    C2 C1 C11 . . 121.56(18) ?
    C1 C2 C3 . . 120.38(19) ?
    C1 C2 H2 . . 119.8 ?
    C3 C2 H2 . . 119.8 ?
    C2 C3 C4 . . 117.1(2) ?
    C2 C3 C31 . . 118.94(19) ?
    C4 C3 C31 . . 123.95(19) ?
    C3 C4 C5 . . 119.94(18) ?
    C3 C4 C41 . . 119.1(2) ?
    C5 C4 C41 . . 120.95(19) ?
    N1 C5 C4 . . 120.84(18) ?
    N1 C5 C51 . . 114.2(2) ?
    C4 C5 C51 . . 124.97(18) ?
    C12 C11 C16 . . 118.8(2) ?
    C12 C11 C1 . . 121.25(19) ?
    C16 C11 C1 . . 120.0(2) ?
    C11 C12 C13 . . 120.7(2) ?
    C11 C12 H12 . . 119.7 ?
    C13 C12 H12 . . 119.7 ?
    C14 C13 C12 . . 120.2(3) ?
    C14 C13 H13 . . 119.9 ?
    C12 C13 H13 . . 119.9 ?
    C13 C14 C15 . . 119.5(2) ?
    C13 C14 H14 . . 120.3 ?
    C15 C14 H14 . . 120.3 ?
    C14 C15 C16 . . 121.0(3) ?
    C14 C15 H15 . . 119.5 ?
    C16 C15 H15 . . 119.5 ?
    C15 C16 C11 . . 119.8(3) ?
    C15 C16 H16 . . 120.1 ?
    C11 C16 H16 . . 120.1 ?
    C36 C31 C32 . . 117.9(2) ?
    C36 C31 C3 . . 122.3(2) ?
    C32 C31 C3 . . 119.7(2) ?
    C33 C32 C31 . . 121.1(2) ?
    C33 C32 H32 . . 119.4 ?
    C31 C32 H32 . . 119.4 ?
    C32 C33 C34 . . 119.5(2) ?
    C32 C33 H33 . . 120.2 ?
    C34 C33 H33 . . 120.2 ?
    C33 C34 C35 . . 120.8(2) ?
    C33 C34 Cl1 . . 120.2(2) ?
    C35 C34 Cl1 . . 119.0(2) ?
    C36 C35 C34 . . 119.5(2) ?
    C36 C35 H35 . . 120.2 ?
    C34 C35 H35 . . 120.2 ?
    C35 C36 C31 . . 121.2(2) ?
    C35 C36 H36 . . 119.4 ?
    C31 C36 H36 . . 119.4 ?
    N2 C41 C4 . . 179.6(3) ?
    C58 C51 C52 . . 106.1(2) ?
    C58 C51 C5 . . 128.2(2) ?
    C52 C51 C5 . . 125.68(19) ?
    C53 C52 C57 . . 118.2(3) ?
    C53 C52 C51 . . 135.5(2) ?
    C57 C52 C51 . . 106.3(2) ?
    C54 C53 C52 . . 119.4(3) ?
    C54 C53 H53 . . 120.3 ?
    C52 C53 H53 . . 120.3 ?
    C53 C54 C55 . . 121.0(3) ?
    C53 C54 H54 . . 119.5 ?
    C55 C54 H54 . . 119.5 ?
    C56 C55 C54 . . 120.9(3) ?
    C56 C55 H55 . . 119.5 ?
    C54 C55 H55 . . 119.5 ?
    C55 C56 C57 . . 118.5(3) ?
    C55 C56 H56 . . 120.7 ?
    C57 C56 H56 . . 120.7 ?
    N3 C57 C56 . . 130.5(3) ?
    N3 C57 C52 . . 107.6(2) ?
    C56 C57 C52 . . 121.9(3) ?
    N3 C58 C51 . . 110.1(3) ?
    N3 C58 H58 . . 124.9 ?
    C51 C58 H58 . . 124.9 ?
    C1 N1 C5 . . 119.22(19) ?
    C58 N3 C57 . . 109.9(2) ?
    C58 N3 H3 . . 125.0 ?
    C57 N3 H3 . . 125.0 ?
loop_
    _geom_torsion_atom_site_label_1
    _geom_torsion_atom_site_label_2
    _geom_torsion_atom_site_label_3
    _geom_torsion_atom_site_label_4
    _geom_torsion_site_symmetry_1
    _geom_torsion_site_symmetry_2
    _geom_torsion_site_symmetry_3
    _geom_torsion_site_symmetry_4
    _geom_torsion
    _geom_torsion_publ_flag
    N1 C1 C2 C3 . . . . -4.0(3) ?
    C11 C1 C2 C3 . . . . 177.71(19) ?
    C1 C2 C3 C4 . . . . 1.8(3) ?
    C1 C2 C3 C31 . . . . -178.89(19) ?
    C2 C3 C4 C5 . . . . 1.7(3) ?
    C31 C3 C4 C5 . . . . -177.53(19) ?
    C2 C3 C4 C41 . . . . -179.1(2) ?
    C31 C3 C4 C41 . . . . 1.7(3) ?
    C3 C4 C5 N1 . . . . -3.4(3) ?
    C41 C4 C5 N1 . . . . 177.4(2) ?
    C3 C4 C5 C51 . . . . 177.2(2) ?
    C41 C4 C5 C51 . . . . -2.0(3) ?
    N1 C1 C11 C12 . . . . -17.6(3) ?
    C2 C1 C11 C12 . . . . 160.8(2) ?
    N1 C1 C11 C16 . . . . 161.9(2) ?
    C2 C1 C11 C16 . . . . -19.7(3) ?
    C16 C11 C12 C13 . . . . 2.8(4) ?
    C1 C11 C12 C13 . . . . -177.7(2) ?
    C11 C12 C13 C14 . . . . -0.7(4) ?
    C12 C13 C14 C15 . . . . -2.3(5) ?
    C13 C14 C15 C16 . . . . 3.1(5) ?
    C14 C15 C16 C11 . . . . -0.9(5) ?
    C12 C11 C16 C15 . . . . -2.0(4) ?
    C1 C11 C16 C15 . . . . 178.5(3) ?
    C2 C3 C31 C36 . . . . 130.6(2) ?
    C4 C3 C31 C36 . . . . -50.2(3) ?
    C2 C3 C31 C32 . . . . -46.0(3) ?
    C4 C3 C31 C32 . . . . 133.2(2) ?
    C36 C31 C32 C33 . . . . 0.6(3) ?
    C3 C31 C32 C33 . . . . 177.3(2) ?
    C31 C32 C33 C34 . . . . -0.7(4) ?
    C32 C33 C34 C35 . . . . 0.4(4) ?
    C32 C33 C34 Cl1 . . . . 178.91(19) ?
    C33 C34 C35 C36 . . . . -0.1(4) ?
    Cl1 C34 C35 C36 . . . . -178.62(19) ?
    C34 C35 C36 C31 . . . . 0.1(4) ?
    C32 C31 C36 C35 . . . . -0.3(3) ?
    C3 C31 C36 C35 . . . . -176.9(2) ?
    C3 C4 C41 N2 . . . .  -13E1(5)
                                  ?
    C5 C4 C41 N2 . . . .  5E1(5)
                                ?
    N1 C5 C51 C58 . . . . 157.8(2) ?
    C4 C5 C51 C58 . . . . -22.7(4) ?
    N1 C5 C51 C52 . . . . -19.0(3) ?
    C4 C5 C51 C52 . . . . 160.4(2) ?
    C58 C51 C52 C53 . . . . 178.6(2) ?
    C5 C51 C52 C53 . . . . -4.0(4) ?
    C58 C51 C52 C57 . . . . 0.1(2) ?
    C5 C51 C52 C57 . . . . 177.5(2) ?
    C57 C52 C53 C54 . . . . -0.5(3) ?
    C51 C52 C53 C54 . . . . -178.9(2) ?
    C52 C53 C54 C55 . . . . -0.4(4) ?
    C53 C54 C55 C56 . . . . 1.6(4) ?
    C54 C55 C56 C57 . . . . -1.6(4) ?
    C55 C56 C57 N3 . . . . 179.5(3) ?
    C55 C56 C57 C52 . . . . 0.7(4) ?
    C53 C52 C57 N3 . . . . -178.6(2) ?
    C51 C52 C57 N3 . . . . 0.2(2) ?
    C53 C52 C57 C56 . . . . 0.4(3) ?
    C51 C52 C57 C56 . . . . 179.2(2) ?
    C52 C51 C58 N3 . . . . -0.3(3) ?
    C5 C51 C58 N3 . . . . -177.6(2) ?
    C2 C1 N1 C5 . . . . 2.4(3) ?
    C11 C1 N1 C5 . . . . -179.26(18) ?
    C4 C5 N1 C1 . . . . 1.3(3) ?
    C51 C5 N1 C1 . . . . -179.23(18) ?
    C51 C58 N3 C57 . . . . 0.4(3) ?
    C56 C57 N3 C58 . . . . -179.3(3) ?
    C52 C57 N3 C58 . . . . -0.4(3) ?
loop_
    _geom_hbond_atom_site_label_D
    _geom_hbond_atom_site_label_H
    _geom_hbond_atom_site_label_A
    _geom_hbond_site_symmetry_A
    _geom_hbond_distance_DH
    _geom_hbond_distance_HA
    _geom_hbond_distance_DA
    _geom_hbond_angle_DHA
    C58 H58 N2 . 0.93 2.58 3.285(4) 133
    N3 H3 N2 3 0.86 2.20 3.037(3) 164.
