# Supplementary material for: Crystal structure of 2-(4-chloro­phen­yl)-4-(1H-indol-3-yl)-6-phenyl­pyridine-3-carbo­nitrile
Source: Acta Crystallogr Sect E Struct Rep Online. 2014 Aug 6;70(Pt 9):o978. doi: 10.1107/S1600536814017693 (PMC4186124; doi:10.1107/S1600536814017693)
Supplement: Supplementary file 2 [file e-70-0o978-Isup2.hkl]

#
# h,k,l, Fc-squared, Fo-squared, sigma(Fo-squared) and status flag
#
data_I
_shelx_title ' SIVAKUMAR_1_0m in P2(1)/n'
_shelx_refln_list_code          4
_shelx_F_calc_maximum      215.60
_exptl_crystal_F_000       840.00
_reflns_d_resolution_high  0.7973
 
loop_
 _symmetry_equiv_pos_as_xyz
 'x, y, z'
 '-x+1/2, y+1/2, -z+1/2'
 '-x, -y, -z'
 'x-1/2, -y-1/2, z-1/2'
 
_cell_length_a     7.6533
_cell_length_b    11.4822
_cell_length_c    23.2906
_cell_angle_alpha  90.000
_cell_angle_beta   94.351
_cell_angle_gamma  90.000
 
_shelx_F_squared_multiplier     1.000
 
loop_
 _refln_index_h
 _refln_index_k
 _refln_index_l
 _refln_F_squared_calc
 _refln_F_squared_meas
 _refln_F_squared_sigma
 _refln_observed_status
   2   0   0    46484.76    39878.20   2250.91 o
   4   0   0      193.76      155.72      3.39 o
   6   0   0       38.60       40.22      3.77 o
   8   0   0       51.94       59.49      5.03 o
   1   1   0     1941.21     1809.00     17.61 o
   2   1   0    33244.45    32077.10    696.42 o
   3   1   0     1727.97     1764.81     16.09 o
   4   1   0     1185.92     1267.41     13.73 o
   5   1   0       70.90       74.13      1.68 o
   6   1   0       39.73       46.73      2.61 o
   7   1   0        4.20        4.19      2.51 o
   8   1   0        7.72        5.64      3.35 o
   9   1   0        0.35       -1.89      2.37 o
   0   2   0     8100.60     7576.02    168.90 o
   1   2   0    13061.69    12313.60    220.57 o
   2   2   0     2202.72     2200.98     19.90 o
   3   2   0      711.55      777.49      7.34 o
   4   2   0      202.23      199.97      2.44 o
   5   2   0      659.71      611.62      7.11 o
   6   2   0      286.96      270.70      4.75 o
   7   2   0      127.00      132.99      4.88 o
   8   2   0       15.50       16.87      2.00 o
   9   2   0       16.14       13.88      2.08 o
   1   3   0     3771.00     4043.63     36.27 o
   2   3   0     3306.87     3263.26     29.37 o
   3   3   0      112.77      152.21      1.86 o
   4   3   0      257.16      271.92      2.77 o
   5   3   0       41.20       44.37      1.32 o
   6   3   0       88.90       83.37      2.14 o
   7   3   0       60.35       64.16      3.40 o
   8   3   0        5.90        6.81      3.98 o
   9   3   0       10.84       13.15      1.87 o
   0   4   0     6188.57     5988.32     67.65 o
   1   4   0       49.17       55.85      0.87 o
   2   4   0        3.50        1.30      0.28 o
   3   4   0      361.29      352.47      3.44 o
   4   4   0      398.42      361.01      3.42 o
   5   4   0       95.56      104.85      1.97 o
   6   4   0      325.40      327.00      4.80 o
   7   4   0       10.79       14.46      1.25 o
   8   4   0       83.69       75.50      2.89 o
   9   4   0        4.16        4.35      1.78 o
   1   5   0       40.68       37.11      0.76 o
   2   5   0      276.44      240.44      4.29 o
   3   5   0     1406.46     1332.30     11.65 o
   4   5   0       40.57       46.80      1.19 o
   5   5   0      290.20      267.47      3.70 o
   6   5   0        2.92        4.61      1.03 o
   7   5   0        3.34        4.43      1.23 o
   8   5   0       12.07       18.65      1.77 o
   0   6   0      947.44      960.57     12.76 o
   1   6   0      247.91      205.23      2.23 o
   2   6   0       16.36       25.73      0.77 o
   3   6   0        9.25       10.50      0.58 o
   4   6   0       60.41       60.95      1.55 o
   5   6   0       71.20       80.53      1.95 o
   6   6   0       38.68       45.80      1.90 o
   7   6   0        0.44        2.97      1.16 o
   8   6   0        9.54       15.64      2.37 o
   1   7   0        0.66        0.30      0.36 o
   2   7   0      511.28      467.77      4.72 o
   3   7   0      219.91      215.70      3.11 o
   4   7   0       11.11       12.34      0.93 o
   5   7   0      228.71      238.68      3.83 o
   6   7   0       59.96       75.64      2.23 o
   7   7   0        4.04       -0.64      1.91 o
   8   7   0        5.47        6.23      2.21 o
   0   8   0      220.48      214.05      4.19 o
   1   8   0      220.56      193.88      3.03 o
   2   8   0      657.24      635.79      8.04 o
   3   8   0      121.70      121.40      2.41 o
   4   8   0      807.94      808.56     10.16 o
   5   8   0       21.63       25.52      1.35 o
   6   8   0        3.45        4.40      2.42 o
   7   8   0        5.62        2.84      1.76 o
   1   9   0      166.30      164.98      3.22 o
   2   9   0      122.11      124.38      2.56 o
   3   9   0      449.12      419.90      5.85 o
   4   9   0       93.30       89.41      2.49 o
   5   9   0       31.88       28.32      2.09 o
   6   9   0        7.87        4.37      1.76 o
   7   9   0        5.29       -1.49      2.41 o
   0  10   0      104.47      106.77      3.82 o
   1  10   0        1.03        1.14      1.05 o
   2  10   0       42.26       37.86      1.78 o
   3  10   0       34.43       27.99      1.61 o
   4  10   0       15.36       18.81      1.29 o
   5  10   0       10.21       13.86      2.01 o
   6  10   0        0.37       -1.52      1.52 o
   1  11   0        1.74        3.56      1.14 o
   2  11   0        9.34       14.97      2.00 o
   3  11   0        2.38        1.17      1.13 o
   4  11   0        4.44        0.88      1.52 o
   5  11   0       26.69       33.94      3.10 o
   6  11   0        6.56        4.80      2.93 o
   0  12   0       28.25       21.01      2.21 o
   1  12   0        3.30        2.64      1.17 o
   2  12   0        0.83        0.84      1.10 o
   3  12   0        4.80        5.03      1.01 o
   4  12   0       14.00       14.51      2.09 o
   5  12   0        0.07       -3.77      3.77 o
   1  13   0       11.98        9.92      1.38 o
   2  13   0       12.44       11.58      1.42 o
   3  13   0        3.03       -0.14      1.69 o
   4  13   0        0.35        1.28      2.72 o
   0  14   0       17.45       16.35      2.32 o
   1  14   0       29.53       20.40      1.66 o
   2  14   0       16.47       23.08      2.33 o
  -9   0   1        0.18        5.45      3.77 o
  -7   0   1        2.33        5.87      2.93 o
  -5   0   1      133.58      105.87      2.81 o
  -3   0   1      132.66      128.97      2.66 o
  -1   0   1       57.78       21.37      0.42 o
   1   0   1     2988.35     3017.38     45.64 o
   3   0   1       25.66       38.13      2.51 o
   5   0   1        6.50        6.23      1.11 o
   7   0   1       30.10       22.21      3.35 o
   9   0   1        7.19        0.42      3.35 o
  -9   1   1       13.94       11.25      2.80 o
  -8   1   1        4.20        4.11      2.21 o
  -7   1   1      195.50      179.45      5.47 o
  -6   1   1       79.61       77.11      2.57 o
  -5   1   1       89.24       96.58      1.93 o
  -4   1   1     3721.41     3803.02     36.63 o
  -3   1   1      475.60      412.89      4.41 o
  -2   1   1    44067.53    39419.35    736.28 o
  -1   1   1     3016.15     3025.17     29.27 o
   0   1   1     2042.40     2086.86     34.26 o
   1   1   1     1201.42     1277.13     12.53 o
   2   1   1      247.94      253.67      3.05 o
   3   1   1      409.30      400.01      4.29 o
   4   1   1      842.00      799.37      7.71 o
   5   1   1        2.98       11.13      1.46 o
   6   1   1       23.56       23.36      2.21 o
   7   1   1        0.43       -2.72      2.72 o
   8   1   1        2.65       -1.26      2.07 o
   9   1   1        3.39        1.56      1.90 o
  -9   2   1       31.86       36.10      2.52 o
  -8   2   1       85.37       91.99      3.26 o
  -7   2   1      104.74      119.70      4.58 o
  -6   2   1      528.02      498.24      7.59 o
  -5   2   1       28.97       32.04      1.15 o
  -4   2   1      915.65      859.16      8.83 o
  -3   2   1        0.32        3.99      0.53 o
  -2   2   1    13958.18    13842.43    275.60 o
  -1   2   1     6225.36     6259.82     69.37 o
   0   2   1    12265.20    11394.75    159.72 o
   1   2   1     8114.99     8114.68     77.62 o
   2   2   1      170.30      132.55      2.26 o
   3   2   1       71.36       83.23      1.11 o
   4   2   1     1402.11     1415.72     11.67 o
   5   2   1        0.05        4.57      0.78 o
   6   2   1       56.24       56.63      3.02 o
   7   2   1       23.16       25.52      1.77 o
   8   2   1        0.13       -0.89      1.47 o
   9   2   1        0.15       -1.57      1.57 o
  -9   3   1       27.69       32.36      3.97 o
  -8   3   1      192.89      161.03      4.18 o
  -7   3   1        2.11        1.44      1.04 o
  -6   3   1      201.23      189.47      3.28 o
  -5   3   1      515.43      537.91      5.87 o
  -4   3   1      907.06      879.52     11.56 o
  -3   3   1     1853.00     1804.33     15.53 o
  -2   3   1     2128.20     2022.96     18.37 o
  -1   3   1      289.59      298.58      3.16 o
   0   3   1     3900.78     3777.95     33.87 o
   1   3   1     1431.03     1401.72     12.76 o
   2   3   1      403.05      422.96      4.06 o
   3   3   1     3096.43     3089.69     27.68 o
   4   3   1      184.81      206.54      2.57 o
   5   3   1       27.89       27.93      1.15 o
   6   3   1      179.97      165.90      2.97 o
   7   3   1        4.30        1.74      2.01 o
   8   3   1        0.08       -0.44      1.47 o
   9   3   1        9.90       12.01      1.83 o
  -9   4   1        0.02        1.86      2.72 o
  -8   4   1       28.99       31.73      1.95 o
  -7   4   1      101.56      108.43      2.62 o
  -6   4   1      132.06      143.52      2.95 o
  -5   4   1       36.93       36.57      2.23 o
  -4   4   1      306.98      291.60      3.06 o
  -3   4   1     2724.93     2696.09     22.99 o
  -2   4   1      511.30      449.50      4.43 o
  -1   4   1      550.32      509.02      4.62 o
   0   4   1       28.88       35.49      0.69 o
   1   4   1      457.10      466.25      4.26 o
   2   4   1       19.33       20.85      1.13 o
   3   4   1      218.76      234.76      2.59 o
   4   4   1      585.16      614.53      6.15 o
   5   4   1      149.86      163.23      6.23 o
   6   4   1       61.70       53.87      1.79 o
   7   4   1        5.42        2.70      1.10 o
   8   4   1        5.38       14.32      1.61 o
   9   4   1        0.11       -2.51      2.51 o
  -8   5   1       11.06       16.18      1.84 o
  -7   5   1        7.54        8.53      1.25 o
  -6   5   1        3.84        5.45      1.09 o
  -5   5   1        6.51       10.42      0.96 o
  -4   5   1      790.48      748.03      8.48 o
  -3   5   1       48.03       59.59      1.05 o
  -2   5   1      117.32      114.88      1.44 o
  -1   5   1        6.08        9.52      0.64 o
   0   5   1     2805.15     2966.07     26.82 o
   1   5   1       88.24      107.97      1.28 o
   2   5   1      854.52      802.64      7.54 o
   3   5   1       65.47       51.55      1.25 o
   4   5   1      639.64      599.99      6.33 o
   5   5   1       19.86       22.22      1.06 o
   6   5   1      170.73      157.03      2.92 o
   7   5   1       39.29       50.09      2.54 o
   8   5   1        0.00       -0.28      1.66 o
  -8   6   1        6.15        8.98      1.57 o
  -7   6   1      126.52      120.69      3.02 o
  -6   6   1       34.74       43.20      1.83 o
  -5   6   1      689.79      642.33      7.61 o
  -4   6   1       46.04       39.16      1.81 o
  -3   6   1        0.17       -0.31      0.59 o
  -2   6   1     1374.82     1290.20     12.08 o
  -1   6   1      438.11      462.43      4.62 o
   0   6   1      256.21      251.33      2.60 o
   1   6   1       79.68       70.92      1.11 o
   2   6   1      424.83      401.05      4.08 o
   3   6   1       50.92       47.81      1.07 o
   4   6   1        1.11        1.56      0.60 o
   5   6   1        6.84        7.17      0.95 o
   6   6   1       98.95       96.84      2.26 o
   7   6   1        9.68        6.54      1.51 o
   8   6   1       27.25       23.30      2.67 o
  -8   7   1        7.27        9.27      1.45 o
  -7   7   1        3.47       -1.04      1.93 o
  -6   7   1      132.28      148.18      3.64 o
  -5   7   1      367.03      361.02      5.28 o
  -4   7   1        9.88       10.47      0.93 o
  -3   7   1     1012.17      944.16     11.55 o
  -2   7   1      552.76      566.85      5.84 o
  -1   7   1       66.82       68.52      1.25 o
   0   7   1      298.13      297.53      3.10 o
   1   7   1      104.03      105.85      1.37 o
   2   7   1      139.12      143.17      1.87 o
   3   7   1      101.63       91.14      1.57 o
   4   7   1       28.52       35.12      1.38 o
   5   7   1       14.27       11.34      1.31 o
   6   7   1       64.43       65.96      2.73 o
   7   7   1        0.52       -2.51      2.51 o
   8   7   1        4.59       -0.84      2.07 o
  -7   8   1        0.36        0.56      2.90 o
  -6   8   1        1.45        2.55      1.33 o
  -5   8   1       55.84       59.35      2.00 o
  -4   8   1      186.58      197.65      4.05 o
  -3   8   1       52.67       55.99      1.71 o
  -2   8   1       95.30       84.04      1.93 o
  -1   8   1       47.00       51.30      1.30 o
   0   8   1       28.35       23.35      1.01 o
   1   8   1        1.09        1.34      0.66 o
   2   8   1        0.25        1.47      0.66 o
   3   8   1      215.05      210.74      3.39 o
   4   8   1      102.63      115.00      2.32 o
   5   8   1        4.69        5.53      1.52 o
   6   8   1        3.91       -0.97      1.41 o
   7   8   1        5.00        3.15      1.92 o
  -7   9   1        1.40       -2.23      3.29 o
  -6   9   1        6.87        7.50      2.24 o
  -5   9   1       39.20       38.32      1.63 o
  -4   9   1       59.03       55.58      1.89 o
  -3   9   1        0.45        6.12      1.87 o
  -2   9   1      432.71      434.82      6.73 o
  -1   9   1        4.02        4.84      0.93 o
   0   9   1      764.24      764.07     10.66 o
   1   9   1        8.04       10.19      0.94 o
   2   9   1      402.00      394.69      5.43 o
   3   9   1       16.62       14.78      1.10 o
   4   9   1       18.56       20.51      1.66 o
   5   9   1        0.26       -1.97      1.97 o
   6   9   1        3.10        5.79      1.76 o
   7   9   1        8.86        1.43      1.93 o
  -6  10   1        0.21       -0.97      1.91 o
  -5  10   1        0.15       -0.80      1.44 o
  -4  10   1        1.25        1.92      1.75 o
  -3  10   1        5.13        4.47      1.10 o
  -2  10   1       14.20        6.82      1.19 o
  -1  10   1       99.92      102.05      2.65 o
   0  10   1      233.99      216.75      4.06 o
   1  10   1      252.95      228.90      4.21 o
   2  10   1      464.84      458.08      7.32 o
   3  10   1       46.75       48.26      2.22 o
   4  10   1       50.70       69.75      2.65 o
   5  10   1       59.05       60.19      2.88 o
   6  10   1        2.23       -1.34      1.52 o
  -6  11   1        0.05       -1.42      2.21 o
  -5  11   1        0.53        0.63      2.07 o
  -4  11   1       12.65       15.21      1.42 o
  -3  11   1        9.85        9.07      1.32 o
  -2  11   1       31.14       29.04      1.70 o
  -1  11   1       20.60       25.90      1.60 o
   0  11   1       15.37       15.76      1.44 o
   1  11   1      113.14      120.35      3.75 o
   2  11   1      354.20      326.06      5.40 o
   3  11   1       50.49       52.81      3.17 o
   4  11   1       68.03       55.59      2.88 o
   5  11   1       15.18       17.42      2.51 o
   6  11   1        0.83        1.40      1.76 o
  -5  12   1        2.32       -1.05      5.24 o
  -4  12   1       14.13       16.30      2.18 o
  -3  12   1        1.02        0.85      1.13 o
  -2  12   1       42.01       45.40      2.04 o
  -1  12   1        6.05        4.14      1.27 o
   0  12   1      170.11      171.33      3.69 o
   1  12   1       19.71       18.64      1.52 o
   2  12   1        2.63        2.59      0.97 o
   3  12   1        8.78       10.21      1.94 o
   4  12   1       37.30       41.82      3.10 o
   5  12   1        5.40        7.80      2.32 o
  -4  13   1       36.90       53.65      3.14 o
  -3  13   1        0.04        0.51      1.19 o
  -2  13   1        9.93        7.16      1.57 o
  -1  13   1        0.92       -1.00      1.17 o
   0  13   1       44.76       48.37      2.16 o
   1  13   1        2.18        1.28      1.13 o
   2  13   1        1.99        0.02      1.60 o
   3  13   1        3.95        2.75      1.76 o
   4  13   1       36.22       55.30      5.45 o
  -2  14   1       38.67       52.66      2.22 o
  -1  14   1        2.12        3.24      1.30 o
   0  14   1       18.15       12.72      1.52 o
   1  14   1        0.58        0.55      1.19 o
   2  14   1       39.29       46.78      2.88 o
  -8   0   2       16.08       11.31      3.35 o
  -6   0   2       45.69       40.01      2.67 o
  -4   0   2      338.26      308.01      5.48 o
  -2   0   2      271.55      408.32      8.71 o
   0   0   2     7416.64     5936.98    649.61 o
   2   0   2        1.85       -0.84      0.84 o
   4   0   2      105.07       98.53      2.68 o
   6   0   2       19.91       23.88      2.93 o
   8   0   2       20.43       19.69      3.77 o
  -9   1   2       15.82       21.84      3.10 o
  -8   1   2        8.58        9.16      2.21 o
  -7   1   2        0.05        4.82      2.07 o
  -6   1   2       24.71       23.47      1.47 o
  -5   1   2       63.15       52.13      2.97 o
  -4   1   2       79.94      117.95      1.89 o
  -3   1   2      105.82      114.14      1.58 o
  -2   1   2     9696.94     9662.50     92.71 o
  -1   1   2     2109.58     2029.52     19.67 o
   0   1   2     1321.78     1218.19     13.14 o
   1   1   2      136.15      126.54      1.51 o
   2   1   2    12511.31    12745.06    219.99 o
   3   1   2       37.10       35.17      0.76 o
   4   1   2      740.83      782.48     15.66 o
   5   1   2      831.60      817.20     10.18 o
   6   1   2      262.62      277.24      7.54 o
   7   1   2        4.49       -0.84      1.78 o
   8   1   2       12.17       12.38      2.37 o
   9   1   2        1.06       -1.57      1.57 o
  -9   2   2       12.12       10.82      2.03 o
  -8   2   2       86.16       94.69      4.44 o
  -7   2   2       12.13       10.80      1.69 o
  -6   2   2      184.51      175.91      3.55 o
  -5   2   2        0.01       -0.60      0.60 o
  -4   2   2     1786.52     1789.73     17.65 o
  -3   2   2      101.50       83.44      2.37 o
  -2   2   2     5644.59     5496.11     48.86 o
  -1   2   2      275.73      245.11      3.13 o
   0   2   2      806.74      786.26      7.21 o
   1   2   2     6055.92     6168.84     68.38 o
   2   2   2     2792.63     2703.62     24.25 o
   3   2   2        3.45        1.51      0.44 o
   4   2   2     2182.33     2145.76     18.41 o
   5   2   2       23.41       24.11      0.93 o
   6   2   2       48.28       31.76      1.90 o
   7   2   2       32.80       31.82      1.83 o
   8   2   2       10.64       10.66      1.64 o
   9   2   2        0.09       -1.68      1.68 o
  -9   3   2        0.88        6.28      2.01 o
  -8   3   2       41.16       41.29      2.39 o
  -7   3   2       16.43       18.73      1.38 o
  -6   3   2        0.88       -0.36      0.91 o
  -5   3   2       36.90       43.96      1.86 o
  -4   3   2      612.81      585.59      5.80 o
  -3   3   2      588.05      653.90      6.27 o
  -2   3   2     1446.09     1497.42     13.59 o
  -1   3   2     3616.88     3535.43     31.76 o
   0   3   2     1026.67      925.55      7.98 o
   1   3   2       99.98      136.05      2.27 o
   2   3   2     1202.61     1174.94     11.52 o
   3   3   2      316.97      360.99      3.64 o
   4   3   2      162.39      162.81      2.92 o
   5   3   2       46.83       55.35      1.27 o
   6   3   2       54.00       63.89      1.87 o
   7   3   2        0.04       -1.16      1.16 o
   8   3   2        1.52       -0.51      2.19 o
   9   3   2        0.00        0.55      2.32 o
  -9   4   2       12.32       13.03      2.32 o
  -8   4   2        2.93        3.75      1.48 o
  -7   4   2       92.20      103.80      2.56 o
  -6   4   2       93.80       91.40      2.27 o
  -5   4   2      130.83      117.72      2.34 o
  -4   4   2       25.63       27.52      0.97 o
  -3   4   2        1.77        4.44      0.78 o
  -2   4   2     2227.28     2121.62     19.18 o
  -1   4   2       33.17       35.29      0.64 o
   0   4   2       27.59       33.05      0.57 o
   1   4   2       54.55       44.81      0.72 o
   2   4   2      565.34      684.72      6.43 o
   3   4   2       77.84       70.28      1.09 o
   4   4   2       37.84       59.98      1.12 o
   5   4   2        4.07        3.18      0.97 o
   6   4   2        8.60        4.92      1.05 o
   7   4   2       11.71        8.47      1.63 o
   8   4   2       61.57       55.32      3.40 o
   9   4   2        8.57        5.84      2.51 o
  -8   5   2        6.09        5.49      1.49 o
  -7   5   2        6.31        4.57      1.32 o
  -6   5   2       10.41        8.90      1.11 o
  -5   5   2      621.46      596.06      7.08 o
  -4   5   2      337.41      330.00      3.92 o
  -3   5   2      654.49      649.59      6.38 o
  -2   5   2       29.41       25.91      0.74 o
  -1   5   2      373.94      343.46      3.50 o
   0   5   2        0.04        4.99      0.35 o
   1   5   2       77.46       45.45      0.84 o
   2   5   2      596.02      654.57      6.24 o
   3   5   2       69.58       62.69      1.35 o
   4   5   2       82.10       90.95      1.43 o
   5   5   2       15.16       11.55      0.67 o
   6   5   2      204.49      212.35      4.13 o
   7   5   2        7.13        8.38      1.69 o
   8   5   2        9.12        5.38      1.66 o
  -8   6   2       55.56       55.56      2.34 o
  -7   6   2       65.82       71.54      3.69 o
  -6   6   2       98.62      103.45      2.68 o
  -5   6   2       54.29       65.66      2.12 o
  -4   6   2       34.35       38.13      1.30 o
  -3   6   2       65.79       63.99      1.27 o
  -2   6   2      285.03      274.26      3.03 o
  -1   6   2       22.92       29.00      0.80 o
   0   6   2        3.32        4.75      0.43 o
   1   6   2        7.35        6.76      0.39 o
   2   6   2       50.39       59.74      1.07 o
   3   6   2       32.59       29.33      0.90 o
   4   6   2       67.50       70.86      1.86 o
   5   6   2       38.49       37.07      2.25 o
   6   6   2       30.68       38.71      1.91 o
   7   6   2        2.53       -0.42      1.45 o
   8   6   2       22.97       25.58      2.67 o
  -8   7   2       20.86       25.08      1.74 o
  -7   7   2       26.54       24.46      1.82 o
  -6   7   2      252.23      243.13      5.11 o
  -5   7   2        1.81        3.47      1.06 o
  -4   7   2      329.51      300.36      4.44 o
  -3   7   2      206.25      210.16      3.03 o
  -2   7   2        0.21        0.51      0.46 o
  -1   7   2       29.14       28.51      0.89 o
   0   7   2      201.24      197.27      2.12 o
   1   7   2        9.02       12.01      0.63 o
   2   7   2       61.42       55.87      1.08 o
   3   7   2        4.92        5.86      0.62 o
   4   7   2      273.33      224.69      3.74 o
   5   7   2       39.65       38.80      1.87 o
   6   7   2       59.56       55.88      2.34 o
   7   7   2        7.80        2.93      2.07 o
   8   7   2        1.21       -1.39      1.91 o
  -7   8   2       75.08       65.35      2.45 o
  -6   8   2       70.31       69.50      2.37 o
  -5   8   2       65.26       61.18      2.03 o
  -4   8   2      378.80      368.21      5.30 o
  -3   8   2       48.07       39.38      1.46 o
  -2   8   2      101.57      119.35      2.27 o
  -1   8   2       80.91       70.45      1.50 o
   0   8   2        5.17        3.84      0.64 o
   1   8   2      104.18      114.16      1.83 o
   2   8   2        1.90        3.72      1.25 o
   3   8   2      171.32      175.69      3.17 o
   4   8   2       28.25       35.00      1.81 o
   5   8   2        6.06        1.63      2.06 o
   6   8   2       20.86       23.23      2.01 o
   7   8   2        1.71        0.32      1.66 o
  -7   9   2       10.86       13.33      1.50 o
  -6   9   2        4.07        3.06      1.18 o
  -5   9   2       74.78       70.36      2.12 o
  -4   9   2      160.12      147.51      3.75 o
  -3   9   2       26.58       31.00      1.66 o
  -2   9   2     1114.23     1067.99     14.58 o
  -1   9   2       19.25       21.01      1.30 o
   0   9   2      341.69      357.52      5.01 o
   1   9   2      684.20      630.18      8.10 o
   2   9   2       39.20       43.99      1.48 o
   3   9   2      146.23      133.40      3.19 o
   4   9   2       17.29       21.27      1.66 o
   5   9   2       18.98       28.66      2.09 o
   6   9   2        3.89        2.64      2.80 o
   7   9   2        0.08       -0.08      1.57 o
  -6  10   2        9.86       10.47      1.39 o
  -5  10   2       18.15       14.24      1.94 o
  -4  10   2        0.25        1.13      1.13 o
  -3  10   2       71.17       67.02      2.30 o
  -2  10   2       81.94       71.88      2.23 o
  -1  10   2        1.00        3.20      1.51 o
   0  10   2      836.62      815.21     11.54 o
   1  10   2      178.40      172.94      3.49 o
   2  10   2       93.54       93.36      2.35 o
   3  10   2      353.18      367.58      6.23 o
   4  10   2       10.23       11.78      1.51 o
   5  10   2       26.04       27.58      2.25 o
   6  10   2        8.70        8.83      1.90 o
  -6  11   2        8.65        8.72      2.51 o
  -5  11   2        5.65        8.20      1.27 o
  -4  11   2        6.70        3.84      1.15 o
  -3  11   2       18.06       14.30      1.44 o
  -2  11   2       60.21       58.66      2.16 o
  -1  11   2      376.29      376.75      6.13 o
   0  11   2        2.67        6.08      1.14 o
   1  11   2       40.95       48.59      1.90 o
   2  11   2      206.95      222.85      5.23 o
   3  11   2       16.23       16.29      2.26 o
   4  11   2       73.74       59.73      3.77 o
   5  11   2        3.42        7.08      2.85 o
   6  11   2        9.75        7.49      2.01 o
  -5  12   2        3.17        0.21      2.37 o
  -4  12   2        1.41        2.78      1.19 o
  -3  12   2        2.18        4.00      1.33 o
  -2  12   2       48.99       39.94      2.02 o
  -1  12   2       54.90       57.32      2.28 o
   0  12   2       47.45       43.67      1.95 o
   1  12   2      161.69      143.32      3.18 o
   2  12   2       17.28       21.09      2.01 o
   3  12   2        1.54        2.79      1.69 o
   4  12   2       24.58       27.05      2.80 o
   5  12   2        0.00       -1.34      2.21 o
  -4  13   2        6.84        5.61      1.29 o
  -3  13   2        4.08        1.39      1.32 o
  -2  13   2       19.75       26.13      1.77 o
  -1  13   2        0.01       -0.17      1.21 o
   0  13   2        6.34        5.05      1.32 o
   1  13   2        0.42        1.24      1.88 o
   2  13   2        6.01        9.75      2.10 o
   3  13   2        3.04       -1.12      1.69 o
  -2  14   2       27.84       31.42      1.99 o
  -1  14   2        2.43        5.24      1.38 o
   0  14   2        5.09        4.39      1.35 o
   1  14   2        0.70        2.23      2.04 o
  -9   0   3       25.92       26.40      4.61 o
  -7   0   3       43.42       49.02      4.19 o
  -5   0   3     1508.10     1494.21     23.04 o
  -3   0   3      993.06      904.45     13.93 o
  -1   0   3     1535.59     1576.56     23.28 o
   1   0   3     2313.62     2464.62     46.30 o
   3   0   3     3137.25     2996.15     51.83 o
   5   0   3        9.82        8.72      1.48 o
   7   0   3       19.82       25.56      3.35 o
   9   0   3        1.82        0.84      3.35 o
  -9   1   3        2.96        8.25      2.80 o
  -8   1   3        3.02        2.93      2.07 o
  -7   1   3       98.14       85.63      3.06 o
  -6   1   3       22.71       17.07      1.35 o
  -5   1   3      295.36      290.04      3.93 o
  -4   1   3      296.16      298.07      3.55 o
  -3   1   3      116.88      125.87      1.69 o
  -2   1   3     1533.36     1457.46     14.21 o
  -1   1   3     8841.25     8464.56    223.79 o
   0   1   3     3015.86     2947.83     33.23 o
   1   1   3      556.91      591.94      6.44 o
   2   1   3     7612.57     7837.58    105.18 o
   3   1   3        3.62        2.69      0.36 o
   4   1   3       27.28       14.62      1.83 o
   5   1   3       28.62       36.38      1.51 o
   6   1   3      248.34      251.81      6.52 o
   7   1   3        1.77       -2.32      2.51 o
   8   1   3        3.58        1.53      1.47 o
   9   1   3        0.15       -2.21      2.21 o
  -9   2   3        0.37        1.02      2.01 o
  -8   2   3        5.79        3.71      2.21 o
  -7   2   3        0.00        0.84      1.45 o
  -6   2   3       88.64       77.64      1.96 o
  -5   2   3       92.96       97.71      1.78 o
  -4   2   3     2809.97     2806.80     27.25 o
  -3   2   3     2244.69     2185.83     21.22 o
  -2   2   3    14165.65    14019.03    274.14 o
  -1   2   3     1903.95     1887.51     18.19 o
   0   2   3      720.75      800.11      8.54 o
   1   2   3      390.16      377.17      4.16 o
   2   2   3     3486.37     3393.85     35.32 o
   3   2   3     1308.96     1314.52     12.00 o
   4   2   3     3301.03     3276.32     29.37 o
   5   2   3       13.60       20.49      0.87 o
   6   2   3        0.01        0.11      0.96 o
   7   2   3       12.56        6.77      1.26 o
   8   2   3       48.22       44.38      2.22 o
   9   2   3        0.56       -0.66      1.33 o
  -9   3   3        2.07        2.90      1.91 o
  -8   3   3        9.62        9.29      1.72 o
  -7   3   3        3.99        2.32      1.19 o
  -6   3   3       42.26       44.89      1.69 o
  -5   3   3       95.59       95.86      1.74 o
  -4   3   3     1072.42     1044.71      9.88 o
  -3   3   3      796.54      840.31      7.95 o
  -2   3   3      113.41       89.19      1.20 o
  -1   3   3      106.00      112.16      1.31 o
   0   3   3      272.63      234.03      2.34 o
   1   3   3      774.56      718.90      7.80 o
   2   3   3        0.63        1.20      0.29 o
   3   3   3      600.26      620.99      6.98 o
   4   3   3      519.18      518.89      5.74 o
   5   3   3      471.40      460.87      5.36 o
   6   3   3      596.43      574.97      8.27 o
   7   3   3        5.53        2.15      1.30 o
   8   3   3       84.70       68.45      3.82 o
   9   3   3        0.01        1.56      2.21 o
  -9   4   3        0.93       -0.81      3.14 o
  -8   4   3        0.53       -0.55      1.23 o
  -7   4   3        0.45        0.10      1.08 o
  -6   4   3       11.78       10.81      1.03 o
  -5   4   3       79.11       77.28      1.89 o
  -4   4   3      916.67      920.21      8.84 o
  -3   4   3      579.75      512.74      5.49 o
  -2   4   3      972.84     1024.67      9.51 o
  -1   4   3      287.47      247.15      2.59 o
   0   4   3       57.80       45.15      0.69 o
   1   4   3      974.43      964.93     10.37 o
   2   4   3      371.72      429.14      4.95 o
   3   4   3      458.26      458.85      5.38 o
   4   4   3      521.20      546.34      8.24 o
   5   4   3       37.42       43.03      2.27 o
   6   4   3       62.88       50.27      3.16 o
   7   4   3        0.91       -0.51      1.32 o
   8   4   3        0.76       -0.12      2.01 o
   9   4   3        1.75        1.58      2.51 o
  -8   5   3        1.74       -0.47      1.30 o
  -7   5   3        3.82        4.34      1.27 o
  -6   5   3        3.41        6.87      1.06 o
  -5   5   3      119.37      128.09      2.32 o
  -4   5   3      124.99      118.43      2.18 o
  -3   5   3      236.83      244.68      3.05 o
  -2   5   3       78.87       80.21      1.27 o
  -1   5   3      101.08      108.91      1.46 o
   0   5   3      341.96      266.13      2.76 o
   1   5   3        1.07        5.20      1.34 o
   2   5   3      384.74      429.24      5.07 o
   3   5   3      127.45      124.56      2.14 o
   4   5   3       60.36       61.99      1.56 o
   5   5   3       15.91       19.11      1.27 o
   6   5   3        0.50        2.51      1.14 o
   7   5   3        0.21       -1.11      1.28 o
   8   5   3        2.25        1.14      1.57 o
  -8   6   3       30.31       34.41      2.08 o
  -7   6   3       78.03       80.87      2.64 o
  -6   6   3       35.85       32.03      1.60 o
  -5   6   3      261.17      239.08      3.85 o
  -4   6   3        1.26        3.50      0.71 o
  -3   6   3        3.85        4.27      0.52 o
  -2   6   3        8.63       11.01      0.59 o
  -1   6   3      242.70      293.96      2.97 o
   0   6   3     1040.10     1139.66     10.54 o
   1   6   3      443.37      453.38      4.48 o
   2   6   3     1025.98      999.13     11.02 o
   3   6   3        1.61        0.92      0.58 o
   4   6   3      351.12      336.41      4.89 o
   5   6   3        2.77        1.23      1.28 o
   6   6   3        2.60        2.45      1.51 o
   7   6   3        3.18        0.44      1.52 o
   8   6   3        2.94        7.22      3.56 o
  -8   7   3       63.00       66.55      2.63 o
  -7   7   3        1.85        4.37      1.35 o
  -6   7   3       86.04      100.69      3.69 o
  -5   7   3      108.93      110.24      2.56 o
  -4   7   3      128.19      117.29      2.45 o
  -3   7   3       84.10       80.18      1.70 o
  -2   7   3      211.09      213.56      2.60 o
  -1   7   3      526.96      536.81      4.84 o
   0   7   3        7.10        6.99      0.52 o
   1   7   3      294.96      280.28      3.02 o
   2   7   3      156.66      170.10      2.59 o
   3   7   3       62.32       48.21      1.53 o
   4   7   3       59.56       55.17      1.82 o
   5   7   3        1.92        1.75      1.14 o
   6   7   3       63.52       63.43      2.37 o
   7   7   3        3.69       -1.26      2.51 o
   8   7   3        0.98       -2.09      2.51 o
  -7   8   3       39.25       53.19      2.37 o
  -6   8   3      325.76      308.71      5.36 o
  -5   8   3       42.48       48.84      2.28 o
  -4   8   3     1113.45     1075.82     13.16 o
  -3   8   3        0.24        0.47      0.89 o
  -2   8   3       17.08       22.93      1.23 o
  -1   8   3       37.92       37.41      1.27 o
   0   8   3       60.72       63.30      1.32 o
   1   8   3       11.82        9.48      0.61 o
   2   8   3      111.61      103.79      2.24 o
   3   8   3      232.08      231.67      3.85 o
   4   8   3      111.04      112.16      2.53 o
   5   8   3      111.86       97.33      3.13 o
   6   8   3        0.74       -0.42      1.36 o
   7   8   3        0.02       -2.72      2.72 o
  -7   9   3       28.17       26.41      2.05 o
  -6   9   3       11.97       13.05      1.72 o
  -5   9   3        3.70        9.34      1.35 o
  -4   9   3      240.36      254.00      4.63 o
  -3   9   3       98.36       91.34      2.55 o
  -2   9   3     1125.53     1076.09     14.74 o
  -1   9   3        2.62        2.07      1.02 o
   0   9   3       13.83       20.62      1.11 o
   1   9   3       13.69       23.17      1.19 o
   2   9   3      122.17      106.46      2.77 o
   3   9   3      142.29      136.85      3.17 o
   4   9   3       28.61       22.55      1.56 o
   5   9   3        2.80        0.60      2.33 o
   6   9   3        1.51       -1.41      1.41 o
   7   9   3        0.34       -1.57      1.57 o
  -6  10   3        0.02       -1.30      1.30 o
  -5  10   3        0.48       -1.13      1.13 o
  -4  10   3       39.13       33.32      1.78 o
  -3  10   3        3.67        2.38      1.14 o
  -2  10   3      179.08      188.23      3.75 o
  -1  10   3       60.18       55.80      2.60 o
   0  10   3     1143.19     1095.22     14.93 o
   1  10   3       34.65       34.52      2.43 o
   2  10   3      150.95      130.48      3.24 o
   3  10   3        0.22        0.64      1.19 o
   4  10   3        3.75        2.16      1.52 o
   5  10   3       15.90       19.23      2.01 o
   6  10   3        0.07       -1.52      1.52 o
  -6  11   3        0.41       -0.13      1.33 o
  -5  11   3       39.29       40.70      2.07 o
  -4  11   3        0.61       -1.05      1.05 o
  -3  11   3        0.40       -0.32      1.15 o
  -2  11   3       11.06        7.63      1.27 o
  -1  11   3       31.65       38.87      1.91 o
   0  11   3      140.41      144.29      3.06 o
   1  11   3      138.49      127.88      3.70 o
   2  11   3      301.18      304.15      6.44 o
   3  11   3       13.27        7.26      1.66 o
   4  11   3       91.40       80.86      4.34 o
   5  11   3        0.08        0.66      1.76 o
   6  11   3       27.09       33.10      4.19 o
  -5  12   3        0.71        0.82      1.23 o
  -4  12   3        0.24       -1.23      1.23 o
  -3  12   3       59.14       71.60      2.41 o
  -2  12   3        0.85        2.02      1.37 o
  -1  12   3       10.50       15.32      1.76 o
   0  12   3       23.96       26.59      1.63 o
   1  12   3        6.63       12.67      1.76 o
   2  12   3        2.71        4.17      1.52 o
   3  12   3        0.10       -1.22      1.52 o
   4  12   3        6.74       10.17      3.56 o
   5  12   3        0.52       -2.72      3.14 o
  -4  13   3        0.09       -1.29      1.46 o
  -3  13   3        4.17        4.30      1.38 o
  -2  13   3        5.63        4.82      1.35 o
  -1  13   3       57.16       58.34      2.29 o
   0  13   3       46.31       54.29      2.06 o
   1  13   3        1.01        1.70      1.52 o
   2  13   3        1.13        2.56      1.52 o
   3  13   3        0.02       -1.91      1.91 o
  -1  14   3        9.12       10.93      1.52 o
   0  14   3        0.59        1.96      1.69 o
   1  14   3        1.78        2.09      1.69 o
  -8   0   4        0.11       -2.51      2.51 o
  -6   0   4      190.48      216.43      5.77 o
  -4   0   4     4842.61     4678.69     68.95 o
  -2   0   4     2567.92     2809.71     35.57 o
   0   0   4      518.22      516.61      9.78 o
   2   0   4     2200.54     2133.64     31.58 o
   4   0   4      402.53      429.35      6.17 o
   6   0   4      146.67      142.45      6.28 o
   8   0   4        1.94       -1.68      2.51 o
  -9   1   4        3.36        9.01      2.67 o
  -8   1   4        0.46        1.05      2.07 o
  -7   1   4       25.94       35.40      2.25 o
  -6   1   4      234.12      238.54      3.93 o
  -5   1   4       50.65       60.09      2.19 o
  -4   1   4      130.56      127.28      1.91 o
  -3   1   4       70.43       57.45      1.08 o
  -2   1   4     4070.06     3914.15     37.45 o
  -1   1   4       80.91       88.98      1.08 o
   0   1   4     8311.11     8416.18    171.29 o
   1   1   4     2117.66     2006.19     23.38 o
   2   1   4      304.35      339.37      3.84 o
   3   1   4      506.43      401.99      3.93 o
   4   1   4     1257.92     1244.98     17.80 o
   5   1   4      229.23      241.46      5.32 o
   6   1   4      145.57      137.85      4.44 o
   7   1   4       10.54        9.15      1.27 o
   8   1   4        3.31       -1.26      1.26 o
   9   1   4        0.02       -1.33      1.33 o
  -9   2   4        0.21        2.09      3.35 o
  -8   2   4        0.21        0.84      2.07 o
  -7   2   4       39.14       36.47      2.27 o
  -6   2   4        6.89        4.18      1.03 o
  -5   2   4       61.41       70.33      1.53 o
  -4   2   4       22.38       40.60      1.26 o
  -3   2   4     1071.34     1165.60     23.63 o
  -2   2   4        0.64        2.49      0.84 o
  -1   2   4      154.67      151.45      1.72 o
   0   2   4        1.83        2.89      0.42 o
   1   2   4     1906.15     1680.64     19.34 o
   2   2   4      568.00      547.70      5.98 o
   3   2   4      298.00      309.77      3.73 o
   4   2   4      124.34      119.06      1.76 o
   5   2   4       75.91       69.13      1.47 o
   6   2   4       81.04       58.36      2.08 o
   7   2   4        3.69        0.11      0.96 o
   8   2   4       34.97       34.29      1.92 o
   9   2   4        4.15        3.18      2.93 o
  -9   3   4        0.74        0.06      1.91 o
  -8   3   4       12.76        9.18      1.72 o
  -7   3   4        2.36        1.10      1.24 o
  -6   3   4      317.78      303.19      4.26 o
  -5   3   4        9.33        8.79      0.76 o
  -4   3   4     1621.24     1575.78     14.59 o
  -3   3   4     1790.27     1853.82     16.90 o
  -2   3   4      197.96      181.56      2.01 o
  -1   3   4      122.80      170.08      1.82 o
   0   3   4     1109.44     1203.03     12.76 o
   1   3   4       98.88      101.71      1.35 o
   2   3   4      188.82      170.20      2.21 o
   3   3   4     1812.14     1791.40     19.00 o
   4   3   4      159.21      139.10      3.15 o
   5   3   4       45.62       39.59      1.87 o
   6   3   4        2.64        9.97      1.61 o
   7   3   4       31.54       26.82      2.37 o
   8   3   4        0.39        3.55      1.91 o
   9   3   4        6.56        3.16      2.93 o
  -9   4   4        3.91        4.19      2.09 o
  -8   4   4        4.66        2.44      1.32 o
  -7   4   4       31.09       31.16      1.77 o
  -6   4   4       40.37       34.61      1.51 o
  -5   4   4       71.18       70.37      1.60 o
  -4   4   4      926.27      931.07      8.95 o
  -3   4   4      411.57      454.33      4.60 o
  -2   4   4     2142.95     2228.33     20.14 o
  -1   4   4       13.92       15.50      0.50 o
   0   4   4     2896.33     2723.21     28.48 o
   1   4   4      630.87      698.28      7.66 o
   2   4   4     2664.23     2726.78     31.49 o
   3   4   4      471.03      531.18      6.73 o
   4   4   4        8.65       13.80      0.80 o
   5   4   4        7.25        3.00      1.11 o
   6   4   4        7.94        8.95      1.28 o
   7   4   4       16.49       19.96      1.76 o
   8   4   4       18.42       11.96      2.32 o
  -8   5   4        0.12       -1.27      1.27 o
  -7   5   4        1.97        1.20      1.19 o
  -6   5   4      269.33      257.13      4.30 o
  -5   5   4        6.66       10.69      1.59 o
  -4   5   4      494.29      534.73      5.49 o
  -3   5   4       69.41       78.69      1.35 o
  -2   5   4      990.12      973.97      9.17 o
  -1   5   4     2278.72     2391.46     20.39 o
   0   5   4     4118.00     4419.23     39.46 o
   1   5   4     1760.44     1876.26     19.88 o
   2   5   4      735.94      847.15      9.37 o
   3   5   4      118.68      114.98      1.87 o
   4   5   4       72.82       87.53      3.02 o
   5   5   4        4.42        7.94      1.14 o
   6   5   4       57.04       62.17      2.55 o
   7   5   4       15.70       17.97      1.76 o
   8   5   4        0.03       -1.52      1.52 o
  -8   6   4       25.68       23.56      1.90 o
  -7   6   4        0.02        1.85      1.32 o
  -6   6   4       50.06       51.04      1.90 o
  -5   6   4       89.03       94.59      2.42 o
  -4   6   4      349.32      335.98      4.04 o
  -3   6   4       87.77      108.53      1.66 o
  -2   6   4       36.90       52.69      1.50 o
  -1   6   4      435.97      510.63      4.78 o
   0   6   4      938.89      985.78      9.20 o
   1   6   4      111.60       91.14      1.62 o
   2   6   4       51.25       52.79      1.32 o
   3   6   4      134.06      127.70      2.10 o
   4   6   4       59.56       61.25      1.71 o
   5   6   4       63.29       66.82      2.57 o
   6   6   4       59.16       59.27      2.39 o
   7   6   4        2.93        2.56      1.52 o
   8   6   4       27.31       24.20      2.54 o
  -8   7   4       58.32       53.83      2.55 o
  -7   7   4       41.85       43.68      2.48 o
  -6   7   4      306.40      266.30      4.88 o
  -5   7   4       39.82       40.33      1.77 o
  -4   7   4       42.85       38.96      1.52 o
  -3   7   4      103.10      107.11      1.96 o
  -2   7   4      317.72      334.02      3.90 o
  -1   7   4       81.14       65.09      1.08 o
   0   7   4      151.12      134.90      1.77 o
   1   7   4      476.41      482.50      5.78 o
   2   7   4       59.57       71.19      1.52 o
   3   7   4       75.86       71.95      1.82 o
   4   7   4        2.25        0.97      0.85 o
   5   7   4        4.15        2.25      1.02 o
   6   7   4        0.03        0.11      1.21 o
   7   7   4       23.83       26.59      3.35 o
   8   7   4        2.44        5.87      2.93 o
  -7   8   4        1.02        3.37      1.49 o
  -6   8   4       91.49      105.68      2.72 o
  -5   8   4        0.77       -0.53      1.14 o
  -4   8   4      198.70      196.91      4.96 o
  -3   8   4        4.01        6.05      0.98 o
  -2   8   4       53.91       59.19      1.60 o
  -1   8   4      224.81      234.10      3.36 o
   0   8   4       13.96        9.38      0.63 o
   1   8   4      350.59      339.99      4.86 o
   2   8   4        0.05       -0.69      0.69 o
   3   8   4       50.42       41.94      1.64 o
   4   8   4        0.95        0.19      0.85 o
   5   8   4       11.35       15.27      1.45 o
   6   8   4       13.81       16.39      1.90 o
   7   8   4        2.96        1.29      1.91 o
  -7   9   4        0.48        2.03      1.52 o
  -6   9   4       38.35       45.48      2.47 o
  -5   9   4       31.65       27.76      1.73 o
  -4   9   4      229.81      219.23      4.28 o
  -3   9   4      109.13      103.86      2.65 o
  -2   9   4      691.65      620.65      9.04 o
  -1   9   4       15.26       15.13      1.08 o
   0   9   4       87.79       71.78      1.70 o
   1   9   4        0.02       -0.84      0.84 o
   2   9   4       16.87       16.59      1.81 o
   3   9   4       10.73        5.37      1.19 o
   4   9   4        9.77        6.00      1.36 o
   5   9   4        0.17       -1.16      1.16 o
   6   9   4       17.13       19.95      2.06 o
   7   9   4        0.85       -1.68      1.91 o
  -6  10   4        3.87        5.37      1.52 o
  -5  10   4        0.07       -0.69      1.23 o
  -4  10   4        7.54        7.70      1.23 o
  -3  10   4       72.06       60.58      2.19 o
  -2  10   4       42.97       37.89      1.83 o
  -1  10   4       21.51       18.96      1.35 o
   0  10   4      523.56      490.35      7.36 o
   1  10   4       17.20       10.03      1.63 o
   2  10   4      148.77      129.12      3.17 o
   3  10   4        0.00       -1.09      1.09 o
   4  10   4       50.24       40.25      2.33 o
   5  10   4        8.25       11.52      1.76 o
   6  10   4        0.71       -1.60      1.60 o
  -6  11   4        0.35        0.13      1.52 o
  -5  11   4        8.10        6.73      1.49 o
  -4  11   4       20.78       27.12      1.78 o
  -3  11   4        0.77       -1.02      1.02 o
  -2  11   4       31.66       36.48      1.91 o
  -1  11   4        9.81        5.85      1.13 o
   0  11   4        0.90       -0.84      1.57 o
   1  11   4        0.26       -1.51      1.51 o
   2  11   4      129.81      147.28      4.16 o
   3  11   4       19.54       19.26      1.81 o
   4  11   4       50.80       52.34      2.73 o
   5  11   4       37.81       50.08      3.80 o
  -5  12   4       12.75       14.10      1.68 o
  -4  12   4        0.02       -1.27      1.27 o
  -3  12   4       65.87       73.35      2.49 o
  -2  12   4      117.86      128.80      3.20 o
  -1  12   4       97.95       95.69      2.72 o
   0  12   4       36.76       44.34      1.79 o
   1  12   4        8.11        4.79      1.60 o
   2  12   4        2.57        2.70      1.57 o
   3  12   4        2.05        4.22      1.91 o
   4  12   4       89.90      102.12      4.41 o
   5  12   4        2.31        5.45      3.35 o
  -3  13   4        5.44        3.10      1.49 o
  -2  13   4        0.59        1.26      1.30 o
  -1  13   4        8.10       13.17      1.41 o
   0  13   4       31.79       36.07      2.42 o
   1  13   4       14.47       11.54      1.84 o
   2  13   4       14.85       20.50      2.09 o
   3  13   4        2.81        5.75      2.21 o
  -1  14   4        8.39        7.92      1.84 o
   0  14   4        9.24        8.24      1.84 o
   1  14   4        0.43        0.42      1.69 o
  -9   0   5        8.37        7.96      3.35 o
  -7   0   5       45.06       59.13      3.98 o
  -5   0   5       13.66       16.73      1.59 o
  -3   0   5      806.89      855.43     13.29 o
  -1   0   5      762.31      712.92      9.32 o
   1   0   5     8004.73     7913.38    149.15 o
   3   0   5      182.76      259.17      4.42 o
   5   0   5        0.04        0.18      1.01 o
   7   0   5        6.44        2.09      2.09 o
   9   0   5        0.13       -1.46      1.46 o
  -9   1   5        0.60        0.84      3.35 o
  -8   1   5       11.44       11.75      2.37 o
  -7   1   5       13.49       14.29      1.47 o
  -6   1   5      168.12      157.48      3.78 o
  -5   1   5       10.97       13.66      0.86 o
  -4   1   5      762.86      729.39      7.61 o
  -3   1   5      886.23      912.32      9.15 o
  -2   1   5     1994.30     1977.41     19.14 o
  -1   1   5      159.41      151.13      1.69 o
   0   1   5     3464.25     3374.59     35.74 o
   1   1   5     1325.82     1181.08     12.54 o
   2   1   5     1044.39     1009.90      9.94 o
   3   1   5     2014.61     1926.18     18.80 o
   4   1   5      147.79      149.64      1.86 o
   5   1   5       65.88       56.87      1.45 o
   6   1   5       10.74       12.42      1.26 o
   7   1   5        1.78        0.56      1.12 o
   8   1   5        0.00       -1.03      1.03 o
   9   1   5        0.95       -1.42      2.51 o
  -9   2   5        3.02        1.68      2.93 o
  -8   2   5       18.60       17.42      2.51 o
  -7   2   5        0.35        1.54      1.36 o
  -6   2   5       64.09       77.10      1.91 o
  -5   2   5      324.10      341.56      4.11 o
  -4   2   5     1296.35     1274.81     12.76 o
  -3   2   5      133.31      144.27      1.96 o
  -2   2   5      334.63      294.93      3.20 o
  -1   2   5      975.02     1021.67      8.79 o
   0   2   5     1603.59     1541.73     16.23 o
   1   2   5      689.40      668.27      8.90 o
   2   2   5       15.50       17.49      0.53 o
   3   2   5       99.07       84.44      1.33 o
   4   2   5      113.92       89.90      1.67 o
   5   2   5        3.89        3.26      0.91 o
   6   2   5        0.95       -1.31      1.31 o
   7   2   5        0.12       -1.61      1.61 o
   8   2   5       19.02       15.14      3.14 o
   9   2   5        0.76        2.09      2.37 o
  -9   3   5        0.01        1.44      2.01 o
  -8   3   5        0.42        0.31      1.41 o
  -7   3   5        5.17        6.13      1.13 o
  -6   3   5        3.51       10.15      1.01 o
  -5   3   5      128.91      132.53      2.17 o
  -4   3   5      331.65      333.63      4.34 o
  -3   3   5     1295.11     1393.98     12.83 o
  -2   3   5      420.71      370.35      3.71 o
  -1   3   5     2612.61     2546.90     22.82 o
   0   3   5      449.33      475.39      5.30 o
   1   3   5      287.03      259.76      3.04 o
   2   3   5     1257.05     1191.70     13.89 o
   3   3   5      657.92      648.04      7.26 o
   4   3   5      101.52       98.90      1.75 o
   5   3   5        1.16        2.12      0.71 o
   6   3   5      302.54      270.91      5.38 o
   7   3   5        6.88        8.35      1.91 o
   8   3   5       30.09       29.10      2.92 o
   9   3   5        1.26       -1.12      2.21 o
  -9   4   5        0.05       -1.78      1.78 o
  -8   4   5        5.77        5.03      1.49 o
  -7   4   5        0.04       -1.18      1.27 o
  -6   4   5      112.74      119.54      2.51 o
  -5   4   5       90.07       78.17      1.64 o
  -4   4   5      256.39      254.38      2.99 o
  -3   4   5      156.39      166.15      2.09 o
  -2   4   5     1446.99     1577.78     13.61 o
  -1   4   5        6.75       21.18      0.71 o
   0   4   5     2697.16     2961.65     30.99 o
   1   4   5     2127.02     2057.23     21.65 o
   2   4   5     1630.92     1792.81     19.00 o
   3   4   5      351.92      340.57      4.15 o
   4   4   5      676.72      720.89      8.17 o
   5   4   5       25.70       25.52      1.35 o
   6   4   5        2.92        4.26      2.49 o
   7   4   5        8.08        5.07      1.32 o
   8   4   5       17.08       11.03      3.56 o
  -8   5   5        0.00       -1.81      1.81 o
  -7   5   5       22.83       14.91      1.49 o
  -6   5   5       10.74       13.40      1.30 o
  -5   5   5       10.68       13.83      0.90 o
  -4   5   5        2.25        2.95      0.55 o
  -3   5   5      148.66      167.89      2.14 o
  -2   5   5     1587.93     1545.77     13.47 o
  -1   5   5       56.58       91.20      1.32 o
   0   5   5      492.80      535.29      6.15 o
   1   5   5     1906.48     2082.81     22.02 o
   2   5   5       65.30       56.97      1.20 o
   3   5   5      228.80      252.89      3.35 o
   4   5   5      145.07      147.93      2.35 o
   5   5   5       13.36       13.02      1.14 o
   6   5   5       49.38       40.75      2.15 o
   7   5   5       10.82        8.65      1.57 o
   8   5   5        7.15        3.54      1.63 o
  -8   6   5        0.02       -0.43      1.44 o
  -7   6   5       53.97       57.63      2.34 o
  -6   6   5        9.48        9.02      1.13 o
  -5   6   5      191.92      189.63      3.31 o
  -4   6   5       87.27       86.77      1.84 o
  -3   6   5       46.03       42.49      1.07 o
  -2   6   5        5.60        6.72      0.50 o
  -1   6   5       24.98       31.25      0.97 o
   0   6   5       60.39       53.89      1.25 o
   1   6   5     1103.77     1147.95     12.48 o
   2   6   5       42.87       54.75      1.22 o
   3   6   5      191.60      214.05      3.04 o
   4   6   5       20.57       22.39      1.19 o
   5   6   5       54.92       54.57      2.33 o
   6   6   5        1.99        3.45      1.28 o
   7   6   5        0.22       -0.09      1.32 o
   8   6   5        3.05        2.47      1.69 o
  -8   7   5       16.12       17.97      1.82 o
  -7   7   5       35.82       36.40      2.39 o
  -6   7   5        0.07        6.48      1.63 o
  -5   7   5        2.22        2.31      1.02 o
  -4   7   5        3.09        3.44      0.93 o
  -3   7   5      200.42      191.55      3.17 o
  -2   7   5       98.51      110.70      1.80 o
  -1   7   5     1386.59     1374.97     12.77 o
   0   7   5      315.45      340.63      3.89 o
   1   7   5      413.63      423.01      5.21 o
   2   7   5       11.02       17.54      0.86 o
   3   7   5      192.66      171.10      3.21 o
   4   7   5        4.56        4.68      0.98 o
   5   7   5       12.55       13.72      1.27 o
   6   7   5        0.02       -1.31      1.47 o
   7   7   5       39.40       49.70      2.64 o
   8   7   5        1.02        1.26      2.93 o
  -7   8   5        2.08        1.80      1.66 o
  -6   8   5      200.66      195.72      4.16 o
  -5   8   5        9.28       13.27      1.38 o
  -4   8   5      604.68      584.72      8.72 o
  -3   8   5        6.69        6.16      1.69 o
  -2   8   5        5.56        9.57      0.85 o
  -1   8   5       21.55       23.18      0.99 o
   0   8   5      169.82      158.94      2.42 o
   1   8   5      204.11      205.09      3.36 o
   2   8   5       11.59       11.65      0.97 o
   3   8   5        5.37        7.11      1.00 o
   4   8   5       16.61       15.56      1.69 o
   5   8   5       96.11      100.56      2.76 o
   6   8   5       10.37       12.95      2.07 o
   7   8   5        5.42        6.04      3.77 o
  -7   9   5        1.63        3.42      1.70 o
  -6   9   5        1.01        3.99      1.69 o
  -5   9   5       13.44       18.10      1.56 o
  -4   9   5      245.89      254.99      4.70 o
  -3   9   5        1.21        3.00      1.29 o
  -2   9   5     1252.85     1196.68     16.25 o
  -1   9   5        7.01       10.64      1.23 o
   0   9   5        0.01        0.00      1.22 o
   1   9   5        6.88        8.04      1.09 o
   2   9   5        1.07       -0.88      0.88 o
   3   9   5       69.35       65.33      2.21 o
   4   9   5        5.35        3.38      1.28 o
   5   9   5        0.44       -1.04      1.28 o
   6   9   5        0.29       -0.08      1.52 o
   7   9   5        5.58        5.11      2.21 o
  -6  10   5        5.65        4.35      1.52 o
  -5  10   5       31.04       34.39      1.95 o
  -4  10   5        0.12       -0.27      1.09 o
  -3  10   5        6.19        5.07      1.14 o
  -2  10   5      341.76      331.27      5.56 o
  -1  10   5       34.41       31.73      1.75 o
   0  10   5      390.46      419.99      6.80 o
   1  10   5        5.99        5.97      1.26 o
   2  10   5       17.57       18.35      1.67 o
   3  10   5        0.13       -0.98      0.98 o
   4  10   5        2.35        1.72      2.18 o
   5  10   5        0.78        0.42      2.47 o
   6  10   5        2.39        3.32      1.76 o
  -6  11   5        0.66        0.51      1.52 o
  -5  11   5        1.78        3.35      1.35 o
  -4  11   5        0.02       -1.19      1.19 o
  -3  11   5        0.17       -0.69      1.21 o
  -2  11   5       26.37       32.99      1.70 o
  -1  11   5       19.38       18.48      1.35 o
   0  11   5       17.41       14.37      2.24 o
   1  11   5        8.23        7.54      1.52 o
   2  11   5      106.98      121.76      3.17 o
   3  11   5       22.44       27.03      2.09 o
   4  11   5        4.26        3.48      1.52 o
   5  11   5        2.68        2.57      1.76 o
  -5  12   5        1.48       -1.35      1.35 o
  -4  12   5        5.20        8.17      1.47 o
  -3  12   5       10.51        7.57      1.42 o
  -2  12   5       15.62       16.84      1.52 o
  -1  12   5        0.00        0.46      1.09 o
   0  12   5        0.17        1.55      1.41 o
   1  12   5        0.09       -1.16      1.28 o
   2  12   5        8.95       10.09      1.87 o
   3  12   5       17.95       21.67      2.51 o
   4  12   5       15.41       13.07      1.99 o
  -3  13   5       12.51       14.35      1.64 o
  -2  13   5        0.51       -0.27      1.23 o
  -1  13   5        6.66        8.47      1.84 o
   0  13   5       21.23       22.44      2.31 o
   1  13   5        1.99       -1.12      1.45 o
   2  13   5        8.49       13.52      2.37 o
   3  13   5        0.01       -1.39      1.91 o
  -1  14   5        2.99       -0.27      1.76 o
   0  14   5       10.06       15.26      2.12 o
   1  14   5       10.70        9.38      2.21 o
  -8   0   6       14.43       21.79      3.77 o
  -6   0   6      449.77      403.89      7.49 o
  -4   0   6      199.57      192.10      3.78 o
  -2   0   6      666.79      692.15     10.72 o
   0   0   6      118.55      122.34      2.67 o
   2   0   6       46.93       34.38      1.19 o
   4   0   6        3.45        0.30      0.61 o
   6   0   6        8.29        9.64      2.51 o
   8   0   6        0.35       -2.51      2.51 o
  -9   1   6        2.71        0.84      2.93 o
  -8   1   6        1.03        0.48      1.52 o
  -7   1   6       33.62       27.50      1.72 o
  -6   1   6        1.57        2.83      1.00 o
  -5   1   6       34.43       34.18      1.22 o
  -4   1   6       16.34       16.48      0.78 o
  -3   1   6      303.25      294.01      3.34 o
  -2   1   6      159.58      161.14      1.94 o
  -1   1   6      156.41      191.60      1.95 o
   0   1   6        5.36        9.92      0.34 o
   1   1   6     1355.05     1276.46     16.73 o
   2   1   6       15.95       11.08      0.38 o
   3   1   6      134.91      141.35      1.87 o
   4   1   6       43.87       43.84      1.21 o
   5   1   6        7.60        4.64      1.19 o
   6   1   6        1.41       -1.31      1.31 o
   7   1   6        0.01       -1.48      1.48 o
   8   1   6        1.02       -0.42      1.78 o
   9   1   6        0.36       -1.59      2.21 o
  -9   2   6        1.36        3.77      3.35 o
  -8   2   6        1.02        1.26      2.07 o
  -7   2   6       35.65       38.07      2.33 o
  -6   2   6       45.30       47.37      2.09 o
  -5   2   6      263.86      249.56      3.25 o
  -4   2   6      134.98      137.24      2.07 o
  -3   2   6      358.86      388.63      4.27 o
  -2   2   6     1451.35     1369.87     12.59 o
  -1   2   6     4862.59     4846.73     43.19 o
   0   2   6      695.54      728.75      7.83 o
   1   2   6      773.71      868.32     11.50 o
   2   2   6      654.50      692.93      8.24 o
   3   2   6       16.15        7.27      0.73 o
   4   2   6      399.95      427.73      4.38 o
   5   2   6       89.67       90.13      2.39 o
   6   2   6       14.47        9.22      1.61 o
   7   2   6        2.12        0.50      1.61 o
   8   2   6        8.33        3.48      1.91 o
   9   2   6        0.95       -2.07      2.07 o
  -9   3   6        2.47        1.98      2.01 o
  -8   3   6        2.33        1.37      1.60 o
  -7   3   6        5.41        6.05      2.62 o
  -6   3   6       44.23       44.78      1.65 o
  -5   3   6      250.70      253.19      3.34 o
  -4   3   6     1998.17     1984.04     19.52 o
  -3   3   6      200.89      237.46      2.67 o
  -2   3   6     1013.47     1040.93      9.11 o
  -1   3   6       20.00       23.35      0.52 o
   0   3   6       21.45       13.43      0.44 o
   1   3   6      990.74      903.43     10.63 o
   2   3   6      208.97      259.24      3.46 o
   3   3   6       12.61       12.55      0.61 o
   4   3   6        9.86       12.68      1.09 o
   5   3   6       10.07       12.16      1.11 o
   6   3   6        8.89       12.19      1.28 o
   7   3   6        1.37        1.47      1.78 o
   8   3   6        5.57       11.35      5.87 o
  -9   4   6        0.00       -1.72      1.72 o
  -8   4   6       53.12       53.80      2.39 o
  -7   4   6       52.76       51.25      2.30 o
  -6   4   6      410.56      412.60      5.94 o
  -5   4   6       74.19       86.19      1.74 o
  -4   4   6        1.46        1.32      0.74 o
  -3   4   6        1.56        0.42      0.51 o
  -2   4   6     2166.23     2206.85     18.89 o
  -1   4   6      121.58      143.06      1.67 o
   0   4   6     1592.62     1588.98     16.83 o
   1   4   6       92.19       78.46      1.24 o
   2   4   6      381.51      404.50      4.72 o
   3   4   6       39.52       37.44      1.17 o
   4   4   6        2.45        2.49      0.58 o
   5   4   6       27.25       36.59      1.76 o
   6   4   6       50.64       56.21      2.25 o
   7   4   6        0.02       -0.62      1.73 o
   8   4   6        0.65        1.35      1.91 o
  -8   5   6       14.28       17.24      1.82 o
  -7   5   6        3.51       -0.16      1.19 o
  -6   5   6       13.04       15.75      1.27 o
  -5   5   6      367.23      359.66      4.67 o
  -4   5   6       25.29       27.29      0.95 o
  -3   5   6      404.45      408.92      4.61 o
  -2   5   6      667.73      742.63      6.36 o
  -1   5   6      565.73      586.51      5.65 o
   0   5   6     1845.67     2027.91     21.44 o
   1   5   6      480.74      459.13      5.32 o
   2   5   6     1017.83     1067.62     12.81 o
   3   5   6       65.99       70.43      1.37 o
   4   5   6      115.90      127.57      2.65 o
   5   5   6      100.13      112.04      2.94 o
   6   5   6        1.05        2.32      1.28 o
   7   5   6        0.37        1.35      1.60 o
   8   5   6        7.30       13.01      2.21 o
  -8   6   6       47.74       47.85      2.43 o
  -7   6   6       49.75       60.94      2.72 o
  -6   6   6      115.01      112.48      2.87 o
  -5   6   6       20.59       29.31      1.48 o
  -4   6   6       63.82       60.11      1.56 o
  -3   6   6       16.41       22.39      0.85 o
  -2   6   6      485.35      548.99      5.16 o
  -1   6   6     1081.23     1042.53      9.75 o
   0   6   6      195.32      219.18      2.96 o
   1   6   6      145.90      147.18      2.21 o
   2   6   6       92.06      102.17      1.74 o
   3   6   6      343.21      356.32      4.49 o
   4   6   6       35.38       29.30      1.40 o
   5   6   6        4.41        9.58      1.21 o
   6   6   6        2.60        5.00      1.36 o
   7   6   6        2.87        3.66      1.57 o
   8   6   6        0.24        0.42      1.57 o
  -8   7   6        7.75       10.05      1.70 o
  -7   7   6       47.09       47.71      2.88 o
  -6   7   6       83.42       76.64      2.50 o
  -5   7   6       62.33       58.84      2.11 o
  -4   7   6        0.16       -0.46      0.91 o
  -3   7   6      108.60      102.65      2.08 o
  -2   7   6       20.66       17.68      0.84 o
  -1   7   6      126.95      145.94      1.90 o
   0   7   6        3.02        4.49      0.64 o
   1   7   6      422.10      435.57      5.29 o
   2   7   6        0.17        0.42      0.56 o
   3   7   6       39.00       37.16      1.22 o
   4   7   6       73.65       63.63      1.91 o
   5   7   6        6.58        8.01      1.14 o
   6   7   6       31.54       27.50      1.90 o
   7   7   6        0.88        2.36      1.57 o
  -7   8   6        3.60        2.08      1.66 o
  -6   8   6        0.99        5.16      1.44 o
  -5   8   6        3.47        4.65      1.14 o
  -4   8   6       69.51       65.47      2.23 o
  -3   8   6       61.40       55.66      1.71 o
  -2   8   6       79.05       83.35      1.97 o
  -1   8   6      126.99      133.51      1.93 o
   0   8   6       11.38       12.72      1.48 o
   1   8   6       82.04       76.05      2.07 o
   2   8   6       24.57       14.97      1.04 o
   3   8   6       13.68       13.59      1.11 o
   4   8   6       18.46       16.07      1.27 o
   5   8   6       43.19       45.47      2.24 o
   6   8   6       22.36       25.14      3.26 o
   7   8   6        3.86        6.49      2.07 o
  -7   9   6       27.65       38.43      2.52 o
  -6   9   6       58.58       64.17      2.51 o
  -5   9   6        5.86        5.21      1.32 o
  -4   9   6       88.92       85.93      2.56 o
  -3   9   6       67.26       63.55      2.26 o
  -2   9   6      143.86      152.01      2.85 o
  -1   9   6       31.78       28.23      1.23 o
   0   9   6       37.50       29.80      1.47 o
   1   9   6       71.25       78.29      2.25 o
   2   9   6        3.37        3.10      0.89 o
   3   9   6       82.52       73.66      2.26 o
   4   9   6        9.64        9.20      1.36 o
   5   9   6        1.84       -1.12      1.65 o
   6   9   6        1.54       -1.61      1.61 o
   7   9   6        6.45        3.98      2.07 o
  -6  10   6        5.04        5.70      1.52 o
  -5  10   6        8.14       11.44      1.47 o
  -4  10   6       28.53       30.93      1.77 o
  -3  10   6        6.76        7.40      1.17 o
  -2  10   6        2.83        2.03      1.02 o
  -1  10   6       65.41       69.81      2.30 o
   0  10   6      324.16      318.22      5.54 o
   1  10   6       85.59       76.65      2.46 o
   2  10   6      119.13      112.10      2.96 o
   3  10   6        0.00       -0.42      1.11 o
   4  10   6        0.06       -1.21      1.21 o
   5  10   6        1.31        3.90      1.52 o
   6  10   6        0.04       -1.52      1.52 o
  -5  11   6        1.08        1.20      1.35 o
  -4  11   6       37.89       41.16      2.10 o
  -3  11   6        1.31       -1.14      1.14 o
  -2  11   6        3.63        2.42      1.10 o
  -1  11   6        4.53        4.52      1.52 o
   0  11   6        4.96        6.15      2.44 o
   1  11   6        4.39        7.38      1.35 o
   2  11   6      157.87      154.97      3.55 o
   3  11   6        2.55        2.51      1.78 o
   4  11   6        2.63        0.56      1.45 o
   5  11   6        2.11        1.68      1.78 o
  -5  12   6       10.21        9.08      2.21 o
  -4  12   6        0.53        0.76      1.35 o
  -3  12   6       21.60       26.08      1.73 o
  -2  12   6        1.13        0.60      1.13 o
  -1  12   6        6.03        2.86      1.57 o
   0  12   6       52.52       41.31      2.55 o
   1  12   6       10.88       10.10      1.66 o
   2  12   6        6.37        7.54      1.91 o
   3  12   6        3.43       -0.42      1.52 o
   4  12   6       41.92       42.38      2.64 o
  -3  13   6        1.47       -0.77      1.30 o
  -2  13   6        1.66       -0.40      1.16 o
  -1  13   6        5.83        3.44      1.66 o
   0  13   6        0.27        1.79      1.57 o
   1  13   6        0.29       -0.23      1.52 o
   2  13   6       23.99       33.21      2.80 o
   3  13   6        5.05        8.65      2.21 o
  -1  14   6        0.23       -1.68      2.51 o
   0  14   6        0.30       -1.57      1.57 o
  -7   0   7       15.01       15.23      2.30 o
  -5   0   7       46.71       50.95      2.01 o
  -3   0   7      983.95     1052.32     16.11 o
  -1   0   7     3376.08     3509.01     44.85 o
   1   0   7     1980.70     1876.02     34.66 o
   3   0   7      294.21      281.20      5.93 o
   5   0   7        6.39        5.93      0.78 o
   7   0   7        8.56        5.87      2.51 o
   9   0   7        1.80        2.51      3.35 o
  -8   1   7       31.91       31.35      3.10 o
  -7   1   7        0.30        0.08      1.14 o
  -6   1   7       23.25       22.57      1.22 o
  -5   1   7       93.50       79.40      1.74 o
  -4   1   7      173.78      175.93      3.62 o
  -3   1   7      665.21      638.00      6.62 o
  -2   1   7      222.86      236.51      2.46 o
  -1   1   7     2175.20     2211.54     19.94 o
   0   1   7       12.35       18.84      0.63 o
   1   1   7     1142.14     1174.84     15.38 o
   2   1   7      160.20      190.23      2.21 o
   3   1   7      236.82      227.84      3.03 o
   4   1   7       10.53       14.93      0.75 o
   5   1   7       34.99       23.95      1.78 o
   6   1   7       18.92       18.76      1.91 o
   7   1   7        2.63        2.51      1.78 o
   8   1   7        0.53       -0.21      1.78 o
   9   1   7        1.88        2.43      2.21 o
  -8   2   7       38.02       49.24      3.56 o
  -7   2   7       14.43       10.79      1.60 o
  -6   2   7      169.01      157.89      2.79 o
  -5   2   7        0.74        1.02      0.63 o
  -4   2   7       52.34       53.24      1.24 o
  -3   2   7      600.57      655.77      6.78 o
  -2   2   7        2.45        0.84      0.32 o
  -1   2   7     1332.58     1394.79     12.61 o
   0   2   7      286.63      331.10      3.81 o
   1   2   7      268.34      249.40      3.65 o
   2   2   7      188.04      225.26      2.72 o
   3   2   7      250.52      289.35      3.22 o
   4   2   7      212.47      212.40      2.45 o
   5   2   7       78.76       78.10      2.80 o
   6   2   7       14.86       13.04      1.78 o
   7   2   7       30.64       25.03      2.21 o
   8   2   7        0.12        0.63      2.07 o
   9   2   7        2.20        3.77      3.35 o
  -9   3   7       13.56       14.72      2.95 o
  -8   3   7        7.57        6.59      1.66 o
  -7   3   7       40.64       35.57      2.33 o
  -6   3   7       86.01       79.44      2.06 o
  -5   3   7       66.72       64.06      1.49 o
  -4   3   7      336.52      333.20      3.95 o
  -3   3   7       23.95       35.82      0.90 o
  -2   3   7      728.33      758.17      7.21 o
  -1   3   7       53.92       60.56      1.07 o
   0   3   7        3.90        8.68      0.40 o
   1   3   7       95.74      101.86      1.87 o
   2   3   7      835.96      831.44      9.95 o
   3   3   7       88.07       89.48      1.49 o
   4   3   7      275.81      307.83      4.18 o
   5   3   7        0.04        0.99      0.79 o
   6   3   7       13.91        8.65      1.28 o
   7   3   7       11.53       15.21      2.21 o
   8   3   7       10.66       10.85      2.21 o
  -9   4   7        0.82       -1.15      1.66 o
  -8   4   7        9.35       12.75      1.66 o
  -7   4   7        0.12       -0.35      1.09 o
  -6   4   7       25.40       32.36      1.39 o
  -5   4   7       27.97       32.13      1.19 o
  -4   4   7      169.18      181.00      2.36 o
  -3   4   7        2.53       -0.36      0.36 o
  -2   4   7      304.53      365.27      3.53 o
  -1   4   7      162.06      235.41      2.96 o
   0   4   7     1744.42     1852.11     19.60 o
   1   4   7      345.45      342.82      4.34 o
   2   4   7      444.57      491.92      5.63 o
   3   4   7        0.83        0.68      0.96 o
   4   4   7       60.80       60.27      2.06 o
   5   4   7       35.01       39.37      1.82 o
   6   4   7        0.00        1.55      1.31 o
   7   4   7        1.37        0.35      1.16 o
   8   4   7        5.91        3.66      2.21 o
  -8   5   7        5.86        6.22      1.53 o
  -7   5   7        4.15        1.10      1.23 o
  -6   5   7       34.91       33.09      1.55 o
  -5   5   7        0.02        0.12      0.66 o
  -4   5   7        0.99       -0.07      0.61 o
  -3   5   7       45.75       41.91      1.01 o
  -2   5   7        3.95        2.20      0.37 o
  -1   5   7       38.35       27.98      0.95 o
   0   5   7      302.46      364.14      4.38 o
   1   5   7      175.32      207.58      2.73 o
   2   5   7       93.93      141.37      2.08 o
   3   5   7        0.65       -0.24      0.43 o
   4   5   7        8.13       15.14      1.02 o
   5   5   7       13.01       12.07      1.28 o
   6   5   7       34.43       41.56      2.15 o
   7   5   7       12.77       13.98      1.66 o
   8   5   7        0.00       -0.32      1.91 o
  -8   6   7        7.23        8.14      1.61 o
  -7   6   7       26.56       29.52      1.87 o
  -6   6   7        0.96        1.87      1.08 o
  -5   6   7        2.22        1.65      0.93 o
  -4   6   7       30.45       30.88      1.22 o
  -3   6   7        0.40        0.79      0.56 o
  -2   6   7      194.24      151.21      1.77 o
  -1   6   7      306.41      316.13      3.60 o
   0   6   7      188.94      168.09      2.41 o
   1   6   7       41.06       39.81      1.04 o
   2   6   7       76.85       98.54      1.74 o
   3   6   7      177.49      193.05      2.77 o
   4   6   7        3.65        5.92      0.81 o
   5   6   7       42.33       43.45      1.95 o
   6   6   7       11.12       12.30      2.01 o
   7   6   7        2.77        1.46      1.32 o
   8   6   7        6.94        7.52      1.82 o
  -8   7   7       19.51       16.38      2.08 o
  -7   7   7        6.77        8.20      2.01 o
  -6   7   7       36.87       41.35      2.12 o
  -5   7   7       22.20       24.02      1.60 o
  -4   7   7        6.44        9.81      1.04 o
  -3   7   7        0.23        0.92      0.75 o
  -2   7   7      131.38      124.65      2.15 o
  -1   7   7        2.61        2.58      0.46 o
   0   7   7       15.45       14.22      0.78 o
   1   7   7      325.59      310.96      4.00 o
   2   7   7        7.59        8.77      1.00 o
   3   7   7       31.21       33.84      1.20 o
   4   7   7        1.28        2.03      0.83 o
   5   7   7        2.90        4.96      1.30 o
   6   7   7        0.35        1.88      1.41 o
   7   7   7       36.37       43.75      2.39 o
  -7   8   7       11.27        9.97      1.84 o
  -6   8   7       20.38       19.04      2.66 o
  -5   8   7        2.25        0.82      1.09 o
  -4   8   7       73.37       77.27      2.35 o
  -3   8   7      120.14      116.43      2.46 o
  -2   8   7       32.62       35.04      1.39 o
  -1   8   7      157.78      159.06      2.44 o
   0   8   7        3.28        1.15      0.70 o
   1   8   7      110.95      113.17      2.30 o
   2   8   7       86.94       69.80      1.83 o
   3   8   7       71.39       79.46      2.17 o
   4   8   7        0.52       -0.61      0.93 o
   5   8   7       35.08       33.98      1.78 o
   6   8   7        0.02        2.97      1.45 o
   7   8   7        8.91        6.35      1.91 o
  -7   9   7        1.17        3.10      1.72 o
  -6   9   7        3.24        2.26      1.40 o
  -5   9   7        4.12        3.99      1.17 o
  -4   9   7        0.83        1.15      1.36 o
  -3   9   7        0.01        0.05      0.98 o
  -2   9   7       25.26       27.03      1.33 o
  -1   9   7       80.07       82.32      2.35 o
   0   9   7       30.62       19.24      1.35 o
   1   9   7        7.91        5.63      0.91 o
   2   9   7        0.26        2.37      0.89 o
   3   9   7      114.52      102.39      3.39 o
   4   9   7       44.65       38.45      1.91 o
   5   9   7       18.35       18.76      1.72 o
   6   9   7        0.93       -2.06      2.72 o
  -6  10   7        0.20       -0.07      1.37 o
  -5  10   7        6.22        3.80      1.63 o
  -4  10   7        1.81       -0.51      1.09 o
  -3  10   7       50.70       38.10      1.91 o
  -2  10   7       10.22        5.81      1.05 o
  -1  10   7       45.60       38.35      1.83 o
   0  10   7       45.66       51.16      2.08 o
   1  10   7      138.25      117.16      2.96 o
   2  10   7        9.13        5.09      1.15 o
   3  10   7       18.37       13.30      1.52 o
   4  10   7        3.19        6.60      1.41 o
   5  10   7       21.48       25.92      2.01 o
   6  10   7        0.18        1.26      1.91 o
  -5  11   7       31.05       41.83      2.16 o
  -4  11   7        0.04       -0.50      1.23 o
  -3  11   7        9.22        6.86      1.37 o
  -2  11   7       25.38       26.08      1.61 o
  -1  11   7       95.48       76.08      2.98 o
   0  11   7      149.07      131.66      3.86 o
   1  11   7        3.24       -1.05      1.05 o
   2  11   7       54.32       49.40      2.47 o
   3  11   7        2.21        0.73      1.36 o
   4  11   7        0.49       -1.26      1.36 o
   5  11   7        0.93        0.29      1.60 o
  -4  12   7        0.03       -1.26      1.27 o
  -3  12   7        9.54       15.96      1.61 o
  -2  12   7        0.88       -0.72      0.94 o
  -1  12   7        1.87        0.79      1.36 o
   0  12   7        1.62        0.24      1.32 o
   1  12   7        0.66       -0.63      2.30 o
   2  12   7        0.02       -0.58      1.36 o
   3  12   7        1.11        3.84      1.60 o
   4  12   7        0.57        3.15      1.66 o
  -3  13   7       13.19       10.22      1.55 o
  -2  13   7       41.84       44.99      2.73 o
  -1  13   7        3.17        3.00      1.52 o
   0  13   7        2.24        1.96      1.60 o
   1  13   7        0.01       -1.78      1.78 o
   2  13   7        5.17        9.87      2.21 o
   3  13   7        0.83        3.35      2.07 o
  -8   0   8        1.54        1.26      2.93 o
  -6   0   8      130.23      123.11      3.46 o
  -4   0   8       15.06       15.87      1.21 o
  -2   0   8     2466.71     2304.52     34.15 o
   0   0   8      209.20      174.39      4.19 o
   2   0   8     3068.04     3161.17     78.14 o
   4   0   8      331.95      356.34      8.80 o
   6   0   8       43.97       41.48      3.35 o
   8   0   8        1.52        5.45      2.93 o
  -8   1   8       35.19       36.45      4.61 o
  -7   1   8        2.39        2.79      1.45 o
  -6   1   8        0.92        0.77      0.86 o
  -5   1   8       13.13       14.55      1.34 o
  -4   1   8      346.40      335.17      3.93 o
  -3   1   8      255.56      253.80      2.96 o
  -2   1   8       30.66       23.10      0.88 o
  -1   1   8     1754.10     1758.64     15.94 o
   0   1   8     1878.96     1833.21     21.19 o
   1   1   8      918.17      957.54     12.55 o
   2   1   8       83.71       91.54      1.69 o
   3   1   8      102.84      119.29      1.80 o
   4   1   8      196.38      200.88      2.94 o
   5   1   8        4.15        7.37      0.86 o
   6   1   8       19.65       20.20      1.91 o
   7   1   8        0.35       -1.48      1.48 o
   8   1   8        0.13        3.14      2.07 o
  -9   2   8        0.65       -2.51      3.35 o
  -8   2   8       24.37       21.16      2.67 o
  -7   2   8        3.06        1.99      1.36 o
  -6   2   8      123.51      120.05      2.42 o
  -5   2   8       14.81       11.64      0.81 o
  -4   2   8       76.37       74.76      1.55 o
  -3   2   8       95.04       89.19      1.44 o
  -2   2   8      148.00      122.54      1.64 o
  -1   2   8       30.35       22.14      1.18 o
   0   2   8       15.91       22.55      0.58 o
   1   2   8      792.85      777.94      9.16 o
   2   2   8      483.83      498.47      5.57 o
   3   2   8      303.41      275.00      4.02 o
   4   2   8        3.56        5.77      0.59 o
   5   2   8       53.41       56.80      2.51 o
   6   2   8        3.44        2.42      1.31 o
   7   2   8        5.58       12.22      2.51 o
   8   2   8        8.56        5.70      2.51 o
  -9   3   8        0.53        0.42      2.01 o
  -8   3   8        0.00       -1.19      1.91 o
  -7   3   8        0.48        0.46      1.21 o
  -6   3   8        5.02        4.62      1.26 o
  -5   3   8        1.65        2.91      0.65 o
  -4   3   8      153.71      175.37      2.46 o
  -3   3   8      321.52      335.65      3.84 o
  -2   3   8     1098.98     1131.92     10.71 o
  -1   3   8       95.19       69.14      1.16 o
   0   3   8      420.87      429.68      4.87 o
   1   3   8      180.07      204.28      3.21 o
   2   3   8      198.43      219.36      3.06 o
   3   3   8        0.42        0.52      0.38 o
   4   3   8        6.79        9.95      0.77 o
   5   3   8      139.41      142.43      3.18 o
   6   3   8        0.03       -0.79      1.31 o
   7   3   8       59.42       54.50      3.10 o
   8   3   8       11.04       18.30      3.14 o
  -8   4   8        0.37       -1.27      1.27 o
  -7   4   8       33.85       22.87      1.62 o
  -6   4   8        3.84        2.16      0.97 o
  -5   4   8       84.51       90.96      1.80 o
  -4   4   8        0.75        0.00      0.47 o
  -3   4   8       19.31       20.97      0.71 o
  -2   4   8       14.16       31.24      0.80 o
  -1   4   8      580.59      660.75      7.35 o
   0   4   8       15.42       25.01      0.78 o
   1   4   8      130.67      148.22      2.22 o
   2   4   8        0.30        5.01      0.40 o
   3   4   8       45.63       53.35      1.14 o
   4   4   8       24.63       25.71      1.17 o
   5   4   8       58.45       65.67      2.15 o
   6   4   8      107.19      119.06      3.09 o
   7   4   8        0.00        0.70      1.70 o
   8   4   8        0.79       -0.35      1.91 o
  -8   5   8       22.41       26.41      2.42 o
  -7   5   8       29.24       34.73      1.93 o
  -6   5   8       22.44       21.12      1.32 o
  -5   5   8       13.06       14.18      0.99 o
  -4   5   8        2.26        1.82      0.81 o
  -3   5   8       52.05       45.45      1.03 o
  -2   5   8        0.11        0.35      0.38 o
  -1   5   8       79.21       67.25      1.30 o
   0   5   8       34.79       54.80      1.16 o
   1   5   8      193.84      189.04      2.48 o
   2   5   8       55.92       48.26      1.07 o
   3   5   8      107.94      130.09      2.00 o
   4   5   8       76.73       79.36      1.71 o
   5   5   8        7.39        9.46      1.28 o
   6   5   8        0.01        0.42      1.11 o
   7   5   8        3.08        3.69      1.99 o
   8   5   8        3.58        3.46      2.21 o
  -8   6   8        0.06        0.79      1.75 o
  -7   6   8        8.09        6.62      1.60 o
  -6   6   8       23.61       27.80      1.72 o
  -5   6   8       27.31       28.33      1.83 o
  -4   6   8       38.47       34.64      1.38 o
  -3   6   8        5.19        3.64      0.64 o
  -2   6   8        6.66       10.50      0.55 o
  -1   6   8       13.84       12.40      1.16 o
   0   6   8      159.63      212.71      2.90 o
   1   6   8       10.60        8.33      0.61 o
   2   6   8      136.42      138.59      2.13 o
   3   6   8        4.82        5.93      0.62 o
   4   6   8      104.62       97.79      2.04 o
   5   6   8       15.22       24.20      1.66 o
   6   6   8        7.75        4.65      1.61 o
   7   6   8       16.53       18.10      1.82 o
   8   6   8        0.12        0.57      1.57 o
  -8   7   8        3.22        1.34      1.72 o
  -7   7   8        6.82        6.58      2.30 o
  -6   7   8       23.13       21.85      1.62 o
  -5   7   8       12.80       15.79      1.33 o
  -4   7   8      313.62      295.93      4.52 o
  -3   7   8       14.26       13.04      0.86 o
  -2   7   8       31.16       31.76      1.01 o
  -1   7   8       23.69       23.22      1.01 o
   0   7   8        6.62       16.38      0.86 o
   1   7   8        8.45       10.19      0.66 o
   2   7   8        0.03        0.33      0.52 o
   3   7   8       30.12       25.71      1.13 o
   4   7   8      119.76      144.67      3.05 o
   5   7   8       11.90       15.41      1.41 o
   6   7   8       38.67       36.40      2.03 o
   7   7   8       10.84        9.26      1.79 o
  -7   8   8        1.13       -0.10      1.47 o
  -6   8   8       16.83       15.78      1.62 o
  -5   8   8        0.02       -0.06      1.14 o
  -4   8   8        0.20        0.18      1.02 o
  -3   8   8       34.01       33.14      1.48 o
  -2   8   8       16.01       21.16      1.01 o
  -1   8   8       20.46       16.35      1.04 o
   0   8   8       38.67       37.83      1.46 o
   1   8   8       67.47       67.77      1.78 o
   2   8   8       55.71       51.60      1.61 o
   3   8   8        0.69        1.39      0.97 o
   4   8   8        1.22        0.81      0.98 o
   5   8   8       62.20       64.68      2.52 o
   6   8   8       30.11       40.53      2.94 o
   7   8   8        3.87        3.47      1.66 o
  -7   9   8        3.43        6.97      1.82 o
  -6   9   8        6.00        3.36      1.44 o
  -5   9   8       17.53       19.73      1.66 o
  -4   9   8       13.82       16.63      1.38 o
  -3   9   8        7.19        4.75      1.05 o
  -2   9   8       20.50       20.00      1.20 o
  -1   9   8        0.56       -0.64      1.15 o
   0   9   8       48.81       55.07      1.91 o
   1   9   8       10.95        9.03      0.99 o
   2   9   8        4.69        1.56      0.93 o
   3   9   8      175.07      182.82      3.74 o
   4   9   8        5.79        6.40      1.19 o
   5   9   8       29.44       34.51      3.56 o
   6   9   8        3.76        3.50      1.61 o
  -6  10   8        0.28       -1.35      1.35 o
  -5  10   8       22.93       31.16      1.95 o
  -4  10   8       17.11       18.68      1.56 o
  -3  10   8       23.96       20.54      2.12 o
  -2  10   8        3.46       -0.02      0.92 o
  -1  10   8       25.52       22.51      1.51 o
   0  10   8       59.27       43.23      1.96 o
   1  10   8      112.87      112.74      3.33 o
   2  10   8        3.34        1.51      1.11 o
   3  10   8       24.11       27.50      1.90 o
   4  10   8        8.24        8.89      2.59 o
   5  10   8        1.31       -0.84      2.09 o
   6  10   8        3.16        4.85      2.72 o
  -5  11   8        5.31        4.54      1.49 o
  -4  11   8        1.91       -1.21      1.21 o
  -3  11   8       66.30       67.98      2.29 o
  -2  11   8        7.28        7.68      2.11 o
  -1  11   8       37.90       41.74      2.33 o
   0  11   8       16.36       23.52      1.72 o
   1  11   8       30.77       29.89      2.09 o
   2  11   8       46.73       44.08      2.55 o
   3  11   8        3.78        3.19      1.36 o
   4  11   8        5.78       10.82      1.72 o
   5  11   8        2.76        3.71      1.66 o
  -4  12   8        8.29        8.63      1.60 o
  -3  12   8       14.65       19.14      1.69 o
  -2  12   8        1.83        2.89      1.60 o
  -1  12   8        6.24        8.53      1.69 o
   0  12   8        1.54        4.21      2.07 o
   1  12   8        6.37        9.91      1.66 o
   2  12   8       27.04       37.89      2.34 o
   3  12   8        0.76       -1.45      1.45 o
   4  12   8       50.94       54.68      3.90 o
  -3  13   8        6.07        4.77      1.38 o
  -2  13   8        7.20       11.84      1.97 o
  -1  13   8        1.22       -0.08      1.57 o
   0  13   8       37.90       43.12      3.10 o
   1  13   8        0.30       -0.84      1.78 o
   2  13   8       22.72       27.37      2.80 o
  -7   0   9       24.62       11.31      2.93 o
  -5   0   9       29.32       31.02      1.69 o
  -3   0   9       43.25       57.05      7.12 o
  -1   0   9       34.35       26.78      0.79 o
   1   0   9      264.61      387.66      7.41 o
   3   0   9      314.20      338.37      6.96 o
   5   0   9       84.23       75.83      3.77 o
   7   0   9        0.74        2.93      2.51 o
  -9   1   9        0.00       -2.93      2.93 o
  -8   1   9       14.09       19.96      2.67 o
  -7   1   9       48.43       47.84      2.42 o
  -6   1   9       93.76       92.41      2.11 o
  -5   1   9      201.49      206.40      3.16 o
  -4   1   9        0.01        0.77      0.53 o
  -3   1   9      270.90      255.84      3.17 o
  -2   1   9     1035.58     1012.54     10.12 o
  -1   1   9        0.28        9.62      0.33 o
   0   1   9       33.17       36.19      0.78 o
   1   1   9       14.57       17.96      0.64 o
   2   1   9      268.54      257.10      3.71 o
   3   1   9        0.38        2.89      0.49 o
   4   1   9       97.95       98.46      2.14 o
   5   1   9        3.89        3.56      1.19 o
   6   1   9       24.85       24.33      2.07 o
   7   1   9        8.42       10.74      2.07 o
   8   1   9       23.75       25.70      3.77 o
  -9   2   9       13.13       10.06      3.77 o
  -8   2   9        0.10       -2.09      2.93 o
  -7   2   9        1.42       -0.42      1.45 o
  -6   2   9       91.10       87.61      2.25 o
  -5   2   9       14.81       16.84      0.90 o
  -4   2   9     1290.68     1258.21     13.17 o
  -3   2   9      896.36      917.47      9.31 o
  -2   2   9        9.12       11.71      0.47 o
  -1   2   9      839.53      837.37      9.96 o
   0   2   9      888.20      849.98      9.23 o
   1   2   9       55.87       60.88      1.32 o
   2   2   9       24.47       24.66      0.93 o
   3   2   9       10.79       11.12      0.56 o
   4   2   9      266.14      262.94      3.75 o
   5   2   9       90.47       92.04      3.10 o
   6   2   9       56.29       59.35      2.80 o
   7   2   9       64.48       60.66      4.61 o
   8   2   9        0.59        0.42      2.07 o
  -9   3   9        4.62        3.27      2.21 o
  -8   3   9        0.19       -0.84      2.93 o
  -7   3   9       56.39       52.63      2.30 o
  -6   3   9        1.94        0.55      0.97 o
  -5   3   9      181.00      176.17      2.84 o
  -4   3   9       93.67       93.74      1.96 o
  -3   3   9      246.83      278.56      3.32 o
  -2   3   9      654.63      658.43      7.76 o
  -1   3   9      945.60      963.67     10.42 o
   0   3   9       11.91       13.85      0.47 o
   1   3   9        0.12        4.09      0.72 o
   2   3   9      716.30      683.50      8.34 o
   3   3   9      977.53     1034.47     11.90 o
   4   3   9      264.14      272.10      4.17 o
   5   3   9       89.85       84.06      2.31 o
   6   3   9        0.50       -0.42      1.48 o
   7   3   9       13.24       22.17      2.32 o
   8   3   9        0.45        2.69      2.01 o
  -8   4   9        0.21       -1.30      1.30 o
  -7   4   9        5.96        3.14      1.21 o
  -6   4   9        5.99        4.79      0.90 o
  -5   4   9        4.87        4.23      0.76 o
  -4   4   9       22.17       23.38      0.94 o
  -3   4   9      219.06      208.00      2.36 o
  -2   4   9      111.55      101.99      1.39 o
  -1   4   9       52.91       68.27      1.27 o
   0   4   9      356.57      401.52      4.66 o
   1   4   9     1359.84     1284.34     16.84 o
   2   4   9        1.37        3.52      0.67 o
   3   4   9      482.68      433.92      5.63 o
   4   4   9       26.25       28.50      1.17 o
   5   4   9       24.11       33.41      1.66 o
   6   4   9        0.29        0.42      1.07 o
   7   4   9        1.56        0.65      1.61 o
   8   4   9        0.25        1.20      2.01 o
  -8   5   9        9.23        6.88      1.49 o
  -7   5   9        5.81        4.56      1.23 o
  -6   5   9       22.00       23.96      1.48 o
  -5   5   9        0.00       -1.01      1.02 o
  -4   5   9       30.28       30.66      1.22 o
  -3   5   9        5.50        6.60      0.64 o
  -2   5   9      494.92      503.03      5.61 o
  -1   5   9        2.35        5.41      0.59 o
   0   5   9      131.97      126.89      1.89 o
   1   5   9      202.84      200.45      2.97 o
   2   5   9       12.58       11.94      0.57 o
   3   5   9      124.86      130.00      2.47 o
   4   5   9       48.68       46.63      1.45 o
   5   5   9      122.85      120.06      3.02 o
   6   5   9        0.10        0.16      1.07 o
   7   5   9        1.61        3.61      1.41 o
   8   5   9        0.64       -0.24      2.01 o
  -8   6   9       28.96       31.21      2.47 o
  -7   6   9       13.26       13.54      1.70 o
  -6   6   9       45.89       40.56      2.04 o
  -5   6   9        0.45       -0.03      1.02 o
  -4   6   9       68.12       67.74      1.82 o
  -3   6   9       32.02       26.85      1.13 o
  -2   6   9        8.50       11.54      0.61 o
  -1   6   9       14.69       20.11      0.90 o
   0   6   9      101.55      102.76      1.74 o
   1   6   9      163.16      159.60      2.31 o
   2   6   9      169.40      168.83      2.44 o
   3   6   9      106.86      114.72      2.04 o
   4   6   9       80.70       68.42      1.81 o
   5   6   9       15.37       14.29      1.41 o
   6   6   9        0.67        2.94      1.20 o
   7   6   9        2.16        4.37      2.01 o
  -8   7   9        0.02       -1.91      1.91 o
  -7   7   9        7.61        4.73      1.72 o
  -6   7   9        3.11        4.66      1.87 o
  -5   7   9       23.83       20.70      1.51 o
  -4   7   9        4.48        8.86      1.00 o
  -3   7   9       28.10       24.40      1.06 o
  -2   7   9       20.07       18.49      0.82 o
  -1   7   9      497.09      476.58      6.43 o
   0   7   9        0.07       -0.13      0.48 o
   1   7   9       24.81       35.59      1.07 o
   2   7   9        0.46        2.59      0.64 o
   3   7   9      105.36      122.03      2.32 o
   4   7   9       10.94       14.59      1.29 o
   5   7   9        0.36        1.02      1.16 o
   6   7   9       45.79       41.96      2.48 o
   7   7   9        0.07        0.77      1.32 o
  -7   8   9        7.39        2.68      1.52 o
  -6   8   9        0.00        0.45      1.35 o
  -5   8   9       15.31       14.89      1.51 o
  -4   8   9       13.39       12.71      1.19 o
  -3   8   9       44.59       51.77      1.71 o
  -2   8   9      127.75      138.39      2.12 o
  -1   8   9       27.62       24.69      1.23 o
   0   8   9       65.78       71.15      1.86 o
   1   8   9       85.86       90.58      1.78 o
   2   8   9       70.85       68.08      1.72 o
   3   8   9        1.31        1.23      0.93 o
   4   8   9        8.12        8.44      1.19 o
   5   8   9        3.87        4.31      1.41 o
   6   8   9       33.16       34.96      3.20 o
   7   8   9        0.02       -1.38      1.38 o
  -7   9   9       14.52       13.68      1.97 o
  -6   9   9        7.74        7.48      1.49 o
  -5   9   9        0.03       -0.17      1.27 o
  -4   9   9       26.23       24.99      1.60 o
  -3   9   9       15.01       15.57      1.17 o
  -2   9   9       50.66       53.68      2.30 o
  -1   9   9        3.10        2.64      0.98 o
   0   9   9        0.58        0.62      0.81 o
   1   9   9        6.28        8.70      1.14 o
   2   9   9       17.03       19.48      1.35 o
   3   9   9        4.91        3.58      1.05 o
   4   9   9       28.37       31.65      1.77 o
   5   9   9        1.34        0.45      1.36 o
   6   9   9        0.03        0.80      1.89 o
  -6  10   9        0.58       -1.44      1.44 o
  -5  10   9       37.16       40.68      2.16 o
  -4  10   9       46.93       50.74      2.26 o
  -3  10   9       15.33       18.32      1.38 o
  -2  10   9        1.48        0.18      1.09 o
  -1  10   9       35.19       34.53      1.83 o
   0  10   9        6.48        7.25      1.26 o
   1  10   9      202.97      189.06      4.91 o
   2  10   9       12.77       14.64      1.60 o
   3  10   9        8.99        3.82      1.36 o
   4  10   9       13.66       10.42      1.60 o
   5  10   9        1.06        1.87      1.61 o
   6  10   9        4.65        5.45      2.93 o
  -5  11   9        8.44       11.08      1.70 o
  -4  11   9        0.06        0.06      1.17 o
  -3  11   9        5.13        6.60      1.18 o
  -2  11   9       28.05       32.28      2.27 o
  -1  11   9      124.74      121.56      3.63 o
   0  11   9        9.91        9.43      1.40 o
   1  11   9        2.95        0.63      1.36 o
   2  11   9       20.81       25.60      1.90 o
   3  11   9       13.01       22.51      1.90 o
   4  11   9       21.12       16.84      1.90 o
   5  11   9        0.01       -1.70      1.70 o
  -4  12   9        8.19        7.81      1.52 o
  -3  12   9        9.17        9.79      1.84 o
  -2  12   9       28.70       25.50      2.25 o
  -1  12   9       42.38       42.52      2.49 o
   0  12   9       22.97       24.01      2.51 o
   1  12   9       26.90       33.52      2.22 o
   2  12   9        3.35        2.69      1.47 o
   3  12   9        0.80       -1.41      1.41 o
   4  12   9        9.91       15.98      1.97 o
  -3  13   9        4.85        4.19      2.93 o
  -2  13   9        0.66        1.00      1.66 o
  -1  13   9        1.13       -0.29      1.91 o
   0  13   9        0.08       -0.42      1.78 o
   1  13   9       13.75       19.14      6.08 o
   2  13   9        2.83        5.76      1.76 o
  -8   0  10        6.84        2.51      3.35 o
  -6   0  10      166.03      189.13      4.51 o
  -4   0  10       43.14       34.92      1.69 o
  -2   0  10     2297.72     2258.52     29.25 o
   0   0  10      316.27      325.95      8.17 o
   2   0  10      187.97      198.42      4.15 o
   4   0  10      292.02      283.80     15.92 o
   6   0  10       79.72       82.12      4.61 o
   8   0  10       17.11       18.02      3.77 o
  -9   1  10        0.52       -0.84      3.35 o
  -8   1  10       81.03       86.33      4.15 o
  -7   1  10        0.96       -0.84      1.78 o
  -6   1  10      116.43      115.65      2.62 o
  -5   1  10        9.32        7.58      0.86 o
  -4   1  10       45.21       32.90      1.06 o
  -3   1  10       59.41       52.27      1.11 o
  -2   1  10      473.41      498.11      5.34 o
  -1   1  10       16.94       17.70      0.84 o
   0   1  10     3680.74     3898.98     40.52 o
   1   1  10     3244.11     3311.25     49.75 o
   2   1  10      791.31      834.41     11.21 o
   3   1  10      850.08      848.55     13.67 o
   4   1  10        0.52        1.36      0.63 o
   5   1  10       22.40       18.71      1.61 o
   6   1  10       16.73       19.27      1.91 o
   7   1  10        1.75        0.63      1.89 o
   8   1  10        7.09       10.18      2.37 o
  -9   2  10        0.08       -0.84      3.35 o
  -8   2  10        2.96        0.42      2.09 o
  -7   2  10        0.01       -0.63      1.78 o
  -6   2  10       44.41       46.42      1.79 o
  -5   2  10        2.87        3.54      0.94 o
  -4   2  10       12.89       16.67      1.57 o
  -3   2  10       17.70       21.52      0.86 o
  -2   2  10        2.44        1.85      0.67 o
  -1   2  10     1674.97     1667.15     19.43 o
   0   2  10       25.39       19.28      2.12 o
   1   2  10     2510.79     2615.11     56.56 o
   2   2  10        3.34        8.10      0.61 o
   3   2  10       26.03       27.61      1.06 o
   4   2  10       30.07       29.76      2.72 o
   5   2  10      199.32      192.04      4.88 o
   6   2  10       18.67       18.33      1.91 o
   7   2  10       16.03       19.27      2.51 o
   8   2  10        6.78        6.57      2.72 o
  -8   3  10        2.61       -2.93      2.93 o
  -7   3  10        0.48       -1.06      1.06 o
  -6   3  10        2.38        0.84      0.94 o
  -5   3  10       18.69       19.85      1.05 o
  -4   3  10      148.18      143.76      2.19 o
  -3   3  10      115.22      105.82      2.54 o
  -2   3  10      107.35      108.99      1.58 o
  -1   3  10      297.15      268.66      3.30 o
   0   3  10       12.18       11.25      0.46 o
   1   3  10       31.75       45.76      1.19 o
   2   3  10      170.76      136.74      2.04 o
   3   3  10      128.62      122.67      2.62 o
   4   3  10       93.86       82.35      1.76 o
   5   3  10       51.13       56.14      2.27 o
   6   3  10        5.25        6.17      1.61 o
   7   3  10       75.21       77.41      3.52 o
   8   3  10        3.80        4.55      2.51 o
  -8   4  10        1.66       -0.19      1.91 o
  -7   4  10        0.01       -0.98      0.98 o
  -6   4  10       36.60       36.19      1.50 o
  -5   4  10        0.74        0.71      0.84 o
  -4   4  10       20.90       22.28      0.90 o
  -3   4  10        0.30       -0.39      0.39 o
  -2   4  10       58.27       53.35      0.94 o
  -1   4  10      768.61      817.32      9.05 o
   0   4  10       28.58       18.07      0.64 o
   1   4  10       26.91       35.70      1.30 o
   2   4  10      216.04      211.63      3.60 o
   3   4  10      161.52      163.82      3.44 o
   4   4  10       40.98       45.41      1.38 o
   5   4  10        4.21        4.28      1.03 o
   6   4  10       16.34       18.72      1.57 o
   7   4  10        0.61        1.96      1.70 o
   8   4  10        0.79        2.75      2.01 o
  -8   5  10        1.79       -1.32      2.01 o
  -7   5  10        2.79        2.35      1.38 o
  -6   5  10        0.17       -0.89      0.89 o
  -5   5  10        5.63        5.06      0.97 o
  -4   5  10       21.19       23.26      1.16 o
  -3   5  10      195.50      190.98      2.78 o
  -2   5  10      126.44      148.93      1.81 o
  -1   5  10      179.79      177.89      2.55 o
   0   5  10      115.06      125.37      1.91 o
   1   5  10      663.29      710.88      7.94 o
   2   5  10       22.27       26.02      1.26 o
   3   5  10      126.39      118.35      1.96 o
   4   5  10        2.77        2.56      0.74 o
   5   5  10        3.07        2.68      1.39 o
   6   5  10        1.20        1.71      1.20 o
   7   5  10       11.20       12.21      1.57 o
   8   5  10        0.81        2.18      2.72 o
  -8   6  10        0.08        1.86      2.01 o
  -7   6  10       50.08       54.07      2.43 o
  -6   6  10       35.54       39.53      1.98 o
  -5   6  10       31.84       33.11      1.66 o
  -4   6  10        5.69        7.11      0.86 o
  -3   6  10        0.03        0.24      0.64 o
  -2   6  10       72.16       75.28      1.48 o
  -1   6  10      579.84      600.21      7.01 o
   0   6  10        1.94        1.22      0.48 o
   1   6  10      205.97      209.68      2.87 o
   2   6  10        0.09       -0.18      0.46 o
   3   6  10       80.16       90.93      2.07 o
   4   6  10       90.73       91.37      2.12 o
   5   6  10       54.00       59.87      2.20 o
   6   6  10       50.32       51.18      2.20 o
   7   6  10        2.88        4.42      1.78 o
  -7   7  10        0.13       -1.60      1.60 o
  -6   7  10        5.27        0.68      1.30 o
  -5   7  10       23.15       29.79      1.53 o
  -4   7  10      250.61      242.24      3.95 o
  -3   7  10        4.14        5.75      0.82 o
  -2   7  10        1.46        0.92      0.75 o
  -1   7  10       32.85       31.75      1.33 o
   0   7  10        2.55        5.07      0.64 o
   1   7  10       85.90       89.75      1.67 o
   2   7  10       19.09       16.29      0.89 o
   3   7  10        6.94       10.13      0.82 o
   4   7  10       13.05       12.36      0.99 o
   5   7  10        4.60        3.82      1.49 o
   6   7  10        1.26        1.64      1.35 o
   7   7  10        0.03        0.62      1.35 o
  -7   8  10        1.46       -0.01      1.49 o
  -6   8  10       40.89       46.79      2.34 o
  -5   8  10        2.20       -1.07      1.17 o
  -4   8  10        6.21       10.40      1.11 o
  -3   8  10      244.49      240.78      3.89 o
  -2   8  10      135.71      143.75      2.88 o
  -1   8  10        1.95        2.63      0.85 o
   0   8  10        0.06       -0.47      0.75 o
   1   8  10        0.03        0.21      0.64 o
   2   8  10       15.08       12.15      0.93 o
   3   8  10       33.59       35.63      1.37 o
   4   8  10       23.12       17.02      1.47 o
   5   8  10        8.13        9.97      1.45 o
   6   8  10        2.36        0.02      1.35 o
   7   8  10        2.00       -2.51      2.51 o
  -6   9  10        7.54        7.25      1.53 o
  -5   9  10       29.18       35.80      2.02 o
  -4   9  10        1.48       -1.09      1.09 o
  -3   9  10       15.45       13.75      1.19 o
  -2   9  10       19.63       16.00      1.69 o
  -1   9  10      228.17      208.88      4.03 o
   0   9  10        0.06       -0.81      0.81 o
   1   9  10       22.98       31.62      1.57 o
   2   9  10      118.07       93.26      2.47 o
   3   9  10        9.75        6.42      1.10 o
   4   9  10       37.27       34.33      2.07 o
   5   9  10        3.61        3.33      1.26 o
   6   9  10        0.00       -1.26      1.26 o
  -6  10  10        0.62       -1.40      1.40 o
  -5  10  10        0.11        0.23      1.35 o
  -4  10  10        2.22        1.06      1.27 o
  -3  10  10       93.98       95.42      2.51 o
  -2  10  10       31.26       32.32      1.93 o
  -1  10  10       18.54       24.49      1.66 o
   0  10  10       38.13       35.23      2.09 o
   1  10  10        9.99       15.09      1.60 o
   2  10  10        0.39       -0.81      1.11 o
   3  10  10       53.65       58.87      3.11 o
   4  10  10        7.48        9.10      1.70 o
   5  10  10        2.05        3.70      1.70 o
  -5  11  10       21.87       25.92      1.94 o
  -4  11  10       22.32       22.11      1.94 o
  -3  11  10       57.22       56.77      2.81 o
  -2  11  10        1.72        1.41      1.41 o
  -1  11  10        0.35       -0.20      1.28 o
   0  11  10        1.82        1.81      1.36 o
   1  11  10        7.71        5.38      1.79 o
   2  11  10        1.19        3.33      1.36 o
   3  11  10        3.12        7.12      1.47 o
   4  11  10        1.06        2.46      1.41 o
  -4  12  10        4.28        3.90      1.38 o
  -3  12  10        7.59        7.83      1.84 o
  -2  12  10        2.80        3.84      1.91 o
  -1  12  10       12.91       20.91      4.82 o
   0  12  10       17.65       15.90      1.84 o
   1  12  10        0.03        0.84      1.45 o
   2  12  10        5.82        1.82      1.47 o
   3  12  10        1.19       -1.41      1.41 o
  -2  13  10       50.98       51.53      3.56 o
  -1  13  10       13.44       12.51      2.37 o
   0  13  10        1.32        0.63      1.78 o
   1  13  10        2.09        4.31      2.09 o
   2  13  10       22.11       24.96      3.02 o
  -9   0  11        1.10       -0.84      3.35 o
  -7   0  11       38.21       49.86      4.61 o
  -5   0  11       23.05       24.81      1.69 o
  -3   0  11      509.02      419.82      7.08 o
  -1   0  11     8915.41     9368.93    170.23 o
   1   0  11     4353.61     5131.54    132.81 o
   3   0  11       81.43      114.17      2.96 o
   5   0  11        7.25        7.54      2.09 o
   7   0  11       12.83       12.99      2.93 o
  -9   1  11        0.30        0.63      2.37 o
  -8   1  11        0.98        3.56      2.37 o
  -7   1  11        2.03       -0.21      1.78 o
  -6   1  11       40.23       40.98      1.93 o
  -5   1  11      255.15      255.01      4.04 o
  -4   1  11      164.29      179.81      2.47 o
  -3   1  11      915.53      911.99      9.28 o
  -2   1  11       12.08       13.24      0.54 o
  -1   1  11     1422.09     1704.21     17.97 o
   0   1  11      191.62      171.28      2.67 o
   1   1  11        4.38       14.66      0.71 o
   2   1  11     1038.63     1080.12     15.24 o
   3   1  11      306.68      326.19      5.32 o
   4   1  11      157.95      171.82      4.43 o
   5   1  11      104.55       96.80      3.26 o
   6   1  11       26.21       26.16      2.21 o
   7   1  11        1.51        1.93      2.09 o
   8   1  11        1.04       -1.78      1.78 o
  -9   2  11        2.32        0.00      3.77 o
  -8   2  11        0.40       -0.21      2.07 o
  -7   2  11        0.65        1.95      1.52 o
  -6   2  11        1.09        0.78      1.00 o
  -5   2  11        3.99        2.39      0.73 o
  -4   2  11      214.97      211.52      3.30 o
  -3   2  11       72.77       87.47      1.85 o
  -2   2  11     1050.61     1139.86     11.29 o
  -1   2  11      673.82      722.37      8.06 o
   0   2  11     1310.48     1397.92     14.98 o
   1   2  11      214.44      263.33      4.48 o
   2   2  11      155.71      183.85      3.33 o
   3   2  11      113.21      126.43      3.28 o
   4   2  11      115.09      113.62      2.03 o
   5   2  11       26.12       29.93      1.91 o
   6   2  11       20.80       20.98      2.09 o
   7   2  11        9.90        8.38      3.14 o
   8   2  11        0.47        2.57      2.30 o
  -8   3  11        0.64        0.25      2.21 o
  -7   3  11       12.45       10.23      1.76 o
  -6   3  11        0.28        0.10      0.97 o
  -5   3  11      132.14      135.76      2.50 o
  -4   3  11        5.35        4.89      0.76 o
  -3   3  11      691.92      713.07      9.58 o
  -2   3  11      138.93      136.25      1.72 o
  -1   3  11      106.33      103.99      1.65 o
   0   3  11       11.92       15.37      1.03 o
   1   3  11     1742.31     1809.56     20.99 o
   2   3  11       21.98       22.71      0.94 o
   3   3  11      120.23      124.50      4.26 o
   4   3  11       70.19       62.53      1.47 o
   5   3  11        9.29        9.38      1.39 o
   6   3  11        1.16       -0.37      1.31 o
   7   3  11       14.65       15.99      2.21 o
   8   3  11        2.27        6.62      2.21 o
  -8   4  11        0.36       -1.84      1.91 o
  -7   4  11       61.15       64.67      3.14 o
  -6   4  11       20.60       20.57      1.41 o
  -5   4  11       44.59       38.71      1.48 o
  -4   4  11        7.45        8.50      0.82 o
  -3   4  11      118.13      130.59      2.08 o
  -2   4  11       35.46       40.15      1.13 o
  -1   4  11      982.85     1021.56     11.30 o
   0   4  11        2.08        4.04      0.44 o
   1   4  11        0.51        1.54      1.69 o
   2   4  11        7.67        6.58      0.85 o
   3   4  11      344.16      337.35      7.22 o
   4   4  11      173.31      173.23      4.53 o
   5   4  11      164.73      163.03      3.48 o
   6   4  11       20.20       24.10      1.66 o
   7   4  11       16.56       17.62      2.32 o
   8   4  11        1.96        1.80      2.09 o
  -8   5  11        8.95        9.01      2.32 o
  -7   5  11       10.49       12.96      4.14 o
  -6   5  11       23.10       22.07      1.48 o
  -5   5  11       10.99       12.64      1.16 o
  -4   5  11      196.75      189.14      3.21 o
  -3   5  11        0.23        0.08      0.62 o
  -2   5  11        2.82        5.79      0.68 o
  -1   5  11       20.54       22.23      0.90 o
   0   5  11        0.15       -0.24      0.43 o
   1   5  11      271.29      283.05      4.53 o
   2   5  11      459.74      462.30      7.80 o
   3   5  11       90.91       93.50      3.10 o
   4   5  11       81.16       78.87      2.84 o
   5   5  11       14.93       18.61      1.45 o
   6   5  11       60.08       66.53      2.36 o
   7   5  11        2.20        1.22      1.70 o
  -8   6  11        3.72        3.74      2.72 o
  -7   6  11        7.50        6.89      1.77 o
  -6   6  11       45.53       47.09      1.98 o
  -5   6  11        6.83        5.31      1.04 o
  -4   6  11        3.96        4.36      0.84 o
  -3   6  11       24.82       25.66      1.23 o
  -2   6  11        3.36        1.70      0.70 o
  -1   6  11       21.48       24.35      1.03 o
   0   6  11       42.62       48.64      1.22 o
   1   6  11      124.83      122.34      2.25 o
   2   6  11       68.82       78.95      2.61 o
   3   6  11        9.00       13.27      3.14 o
   4   6  11      242.54      235.45      3.86 o
   5   6  11       48.55       56.44      2.07 o
   6   6  11       22.82       27.89      2.13 o
   7   6  11        6.44        4.91      1.57 o
  -7   7  11        2.29        1.43      1.66 o
  -6   7  11        1.08       -0.86      1.27 o
  -5   7  11        1.33        0.99      1.04 o
  -4   7  11        5.33        3.83      0.97 o
  -3   7  11       78.85       84.05      1.82 o
  -2   7  11        3.67        4.32      0.85 o
  -1   7  11      194.38      200.11      3.36 o
   0   7  11        1.99        0.36      0.62 o
   1   7  11      316.91      324.49      4.50 o
   2   7  11        4.02        4.21      0.88 o
   3   7  11       38.75       37.63      1.75 o
   4   7  11       58.31       49.16      1.87 o
   5   7  11       14.28       15.27      1.45 o
   6   7  11       25.49       25.53      1.87 o
   7   7  11        2.23        3.71      1.45 o
  -7   8  11        0.31        0.40      1.66 o
  -6   8  11        4.32        4.09      1.44 o
  -5   8  11       12.57        5.51      1.35 o
  -4   8  11       20.31       19.68      1.33 o
  -3   8  11       40.02       54.94      2.18 o
  -2   8  11       11.98       14.98      1.19 o
  -1   8  11       91.76      101.51      2.27 o
   0   8  11       22.13       23.47      1.25 o
   1   8  11      112.42      113.74      2.23 o
   2   8  11      132.41      120.96      2.29 o
   3   8  11       57.76       68.45      2.21 o
   4   8  11        9.04        8.22      1.26 o
   5   8  11        3.49        7.01      1.29 o
   6   8  11        3.30        1.72      1.87 o
  -6   9  11        6.94        5.02      1.54 o
  -5   9  11       17.34       23.69      1.85 o
  -4   9  11       16.04       22.07      1.48 o
  -3   9  11        1.64        1.66      1.26 o
  -2   9  11        0.84       -1.45      1.51 o
  -1   9  11        6.48        7.69      1.19 o
   0   9  11       47.63       34.30      1.78 o
   1   9  11        0.01       -0.33      0.93 o
   2   9  11        2.72        8.10      1.13 o
   3   9  11        0.11        1.26      1.10 o
   4   9  11        6.84        5.99      1.29 o
   5   9  11        1.87        2.59      1.26 o
   6   9  11        0.54       -1.32      1.32 o
  -6  10  11        2.25       -1.66      1.66 o
  -5  10  11       40.56       39.94      2.18 o
  -4  10  11        6.77        6.62      1.35 o
  -3  10  11        8.85        8.95      1.47 o
  -2  10  11       36.58       31.70      1.87 o
  -1  10  11       35.49       41.57      2.33 o
   0  10  11       16.72       10.44      1.45 o
   1  10  11       35.60       39.00      2.22 o
   2  10  11       18.15       18.34      1.76 o
   3  10  11       11.59       11.21      1.80 o
   4  10  11        0.85       -1.01      1.39 o
   5  10  11        1.60        1.94      1.61 o
  -5  11  11        3.55        2.99      1.66 o
  -4  11  11        8.99        6.76      1.52 o
  -3  11  11       62.96       71.71      3.85 o
  -2  11  11        2.42        0.00      1.45 o
  -1  11  11        5.61        9.27      1.99 o
   0  11  11       43.55       50.19      2.47 o
   1  11  11       26.33       33.60      2.15 o
   2  11  11        1.43        0.89      1.36 o
   3  11  11       39.81       44.37      2.39 o
   4  11  11       14.33       18.00      2.09 o
  -4  12  11        3.62        1.98      2.01 o
  -3  12  11        3.99        6.49      2.07 o
  -2  12  11        9.40        8.24      2.07 o
  -1  12  11       28.00       43.47      3.10 o
   0  12  11        7.57        7.12      1.69 o
   1  12  11       15.41       14.37      1.84 o
   2  12  11        0.03        0.03      1.36 o
   3  12  11        0.44        0.42      1.47 o
  -2  13  11        0.25       -1.47      2.07 o
  -1  13  11        2.51       -0.63      1.78 o
   0  13  11        2.58        1.26      1.91 o
   1  13  11        4.82        7.20      1.76 o
  -8   0  12       32.19       49.44      5.03 o
  -6   0  12       57.45       51.36      6.70 o
  -4   0  12        0.83       -0.11      0.79 o
  -2   0  12      708.20      775.52      9.28 o
   0   0  12     2903.79     3232.89     59.40 o
   2   0  12        3.18       13.23      0.89 o
   4   0  12        0.22        0.84      1.26 o
   6   0  12       81.15       95.53      5.03 o
   8   0  12       16.65       19.27      3.35 o
  -8   1  12        1.41        1.26      2.07 o
  -7   1  12        6.50        8.08      1.76 o
  -6   1  12       13.63       17.48      1.51 o
  -5   1  12       59.89       63.84      2.14 o
  -4   1  12       64.31       66.02      1.72 o
  -3   1  12      712.85      772.10      7.99 o
  -2   1  12       13.24       23.49      0.76 o
  -1   1  12      118.77      159.71      2.34 o
   0   1  12      517.77      478.95      5.80 o
   1   1  12      511.24      513.52      7.02 o
   2   1  12      618.06      596.09     15.09 o
   3   1  12        6.43        6.62      1.25 o
   4   1  12        7.94        9.17      1.03 o
   5   1  12       57.31       64.64      2.80 o
   6   1  12       59.73       60.96      2.96 o
   7   1  12        2.55        2.93      1.78 o
   8   1  12        2.36        0.77      1.91 o
  -8   2  12        0.12        2.43      2.21 o
  -7   2  12       57.98       67.33      2.90 o
  -6   2  12        5.12        4.61      1.26 o
  -5   2  12       36.44       32.50      1.85 o
  -4   2  12        0.71        0.99      0.64 o
  -3   2  12        1.23        0.46      0.38 o
  -2   2  12       31.19       33.27      1.13 o
  -1   2  12      485.54      520.17      7.59 o
   0   2  12      244.33      297.94      4.66 o
   1   2  12       23.03       34.44      1.22 o
   2   2  12       34.60       24.75      1.61 o
   3   2  12       10.24       11.60      0.86 o
   4   2  12        0.04        0.27      0.79 o
   5   2  12        0.41        0.47      1.47 o
   6   2  12        3.21        2.93      2.30 o
   7   2  12        0.01        0.00      1.78 o
   8   2  12        4.91       11.07      3.14 o
  -8   3  12        0.55       -1.20      2.21 o
  -7   3  12        0.03       -1.78      1.78 o
  -6   3  12       61.15       61.61      2.66 o
  -5   3  12        0.02       -1.09      1.11 o
  -4   3  12      395.29      411.76      5.64 o
  -3   3  12        5.19        7.04      0.69 o
  -2   3  12      268.01      285.89      3.28 o
  -1   3  12       42.51       33.99      0.93 o
   0   3  12       94.32       79.56      1.26 o
   1   3  12      134.29      123.39      2.39 o
   2   3  12      463.34      478.72      7.86 o
   3   3  12       63.05       58.03      1.66 o
   4   3  12        0.09        0.56      0.34 o
   5   3  12        2.47        0.47      1.31 o
   6   3  12        1.78        0.25      1.39 o
   7   3  12        0.86       -0.21      1.70 o
   8   3  12        1.33        2.63      2.01 o
  -8   4  12        0.57       -2.71      2.93 o
  -7   4  12        3.84        2.84      1.78 o
  -6   4  12       25.69       24.74      1.68 o
  -5   4  12       70.05       64.71      1.79 o
  -4   4  12       92.74       95.65      1.95 o
  -3   4  12       28.42       31.46      1.66 o
  -2   4  12      358.24      344.03      4.30 o
  -1   4  12       57.61       63.42      1.32 o
   0   4  12      177.83      179.22      4.37 o
   1   4  12        6.14        5.68      0.77 o
   2   4  12        0.77        0.28      1.68 o
   3   4  12      108.97      103.64      3.22 o
   4   4  12        9.45       11.73      0.75 o
   5   4  12      129.71      130.92      2.45 o
   6   4  12        8.42        9.10      1.70 o
   7   4  12       20.72       21.75      2.32 o
  -8   5  12        2.37        2.63      2.21 o
  -7   5  12       11.20       12.16      1.66 o
  -6   5  12        3.44        1.32      1.57 o
  -5   5  12       85.44       83.28      2.17 o
  -4   5  12       16.75       18.49      1.08 o
  -3   5  12      136.34      134.41      2.58 o
  -2   5  12       10.75       14.88      0.86 o
  -1   5  12      178.91      194.79      2.75 o
   0   5  12      221.81      219.26      2.93 o
   1   5  12      172.71      169.04      3.18 o
   2   5  12        3.36        1.92      1.01 o
   3   5  12      309.96      275.84      6.32 o
   4   5  12        0.11        1.77      1.31 o
   5   5  12       53.05       42.64      1.81 o
   6   5  12        0.87        3.22      4.61 o
   7   5  12        0.22       -0.66      1.70 o
  -8   6  12        8.63        8.30      2.32 o
  -7   6  12        0.56        1.35      1.56 o
  -6   6  12        8.34        6.83      1.38 o
  -5   6  12        0.33       -0.97      0.97 o
  -4   6  12        2.09        3.00      0.84 o
  -3   6  12       66.85       69.10      1.60 o
  -2   6  12       15.19       13.91      1.00 o
  -1   6  12      346.94      316.48      4.15 o
   0   6  12      158.59      151.85      2.31 o
   1   6  12      226.71      188.37      3.27 o
   2   6  12       26.96       25.91      1.96 o
   3   6  12       87.94       79.23      3.10 o
   4   6  12      113.44      109.89      7.75 o
   5   6  12        0.02       -0.74      0.93 o
   6   6  12       18.12       15.59      1.48 o
   7   6  12        1.49        3.87      1.46 o
  -7   7  12        0.17       -0.77      1.60 o
  -6   7  12       22.01       29.71      2.25 o
  -5   7  12       51.21       53.62      2.02 o
  -4   7  12        0.62       -0.89      0.89 o
  -3   7  12        0.10        1.31      0.77 o
  -2   7  12        3.35        2.04      0.81 o
  -1   7  12       72.32       71.42      1.90 o
   0   7  12        0.52        0.60      0.81 o
   1   7  12       24.25       26.49      1.35 o
   2   7  12      213.46      193.91      4.34 o
   3   7  12        3.37        4.49      1.61 o
   4   7  12        0.82       -0.79      1.31 o
   5   7  12        0.54       -0.28      0.99 o
   6   7  12        6.62       12.64      1.48 o
   7   7  12        1.04       -0.16      1.34 o
  -7   8  12        0.04       -0.44      1.60 o
  -6   8  12        7.23        6.77      1.82 o
  -5   8  12        4.60        4.59      1.38 o
  -4   8  12       48.66       37.48      1.74 o
  -3   8  12      440.68      449.94      7.22 o
  -2   8  12       69.70       54.23      1.87 o
  -1   8  12       80.24       67.48      2.12 o
   0   8  12       33.85       34.59      1.66 o
   1   8  12       45.66       51.96      1.55 o
   2   8  12       48.45       57.85      1.58 o
   3   8  12       13.70       18.08      2.21 o
   4   8  12       76.42       88.02      3.82 o
   5   8  12       18.91       14.11      1.31 o
   6   8  12        0.03       -0.94      1.16 o
  -6   9  12        9.19        3.96      1.82 o
  -5   9  12       62.64       73.65      2.94 o
  -4   9  12       36.74       28.32      1.63 o
  -3   9  12       27.95       23.51      1.94 o
  -2   9  12        0.32       -0.98      1.32 o
  -1   9  12      250.35      262.69      5.40 o
   0   9  12        0.39        3.08      1.15 o
   1   9  12       28.00       30.61      1.66 o
   2   9  12        1.20        1.49      1.08 o
   3   9  12       10.99       14.67      2.08 o
   4   9  12       21.87       24.53      1.64 o
   5   9  12       11.36       19.36      1.61 o
   6   9  12        2.95        0.61      1.91 o
  -5  10  12        2.67        1.17      1.80 o
  -4  10  12       18.95       15.31      1.57 o
  -3  10  12        8.95       14.52      1.84 o
  -2  10  12       29.01       28.65      2.80 o
  -1  10  12        2.78        0.42      1.21 o
   0  10  12       31.11       33.55      2.15 o
   1  10  12      125.18      130.59      3.51 o
   2  10  12       13.93       21.59      1.77 o
   3  10  12       57.64       68.80      2.79 o
   4  10  12       34.92       38.78      2.16 o
   5  10  12        9.78       10.76      1.70 o
  -5  11  12       14.49       28.73      2.32 o
  -4  11  12        0.25        1.02      2.01 o
  -3  11  12        0.11       -1.68      1.78 o
  -2  11  12        4.58        1.68      1.45 o
  -1  11  12        2.97        2.23      1.45 o
   0  11  12        0.00        1.26      1.36 o
   1  11  12       16.19       17.11      2.55 o
   2  11  12       36.50       41.47      3.66 o
   3  11  12       23.19       26.92      2.32 o
   4  11  12        2.05        7.25      1.78 o
  -3  12  12        0.07       -0.68      1.91 o
  -2  12  12        5.93        1.05      1.78 o
  -1  12  12        0.65        1.55      1.52 o
   0  12  12        7.86       11.01      2.40 o
   1  12  12        0.02       -0.29      1.36 o
   2  12  12        0.05       -1.13      1.75 o
   3  12  12        4.27        6.98      1.57 o
  -1  13  12        2.29        1.68      2.07 o
   0  13  12        3.29        1.74      1.60 o
  -7   0  13       84.52       94.69      5.87 o
  -5   0  13        3.15       -1.30      1.31 o
  -3   0  13      199.71      193.68      3.86 o
  -1   0  13     2089.34     2352.42     42.24 o
   1   0  13      260.60      232.66      5.45 o
   3   0  13      939.02      959.81     18.85 o
   5   0  13        2.88        1.26      2.09 o
   7   0  13       21.02       27.23      3.35 o
  -8   1  13        3.23       -1.89      2.07 o
  -7   1  13       18.32       16.22      1.94 o
  -6   1  13       21.33       23.66      1.72 o
  -5   1  13      146.21      142.13      3.41 o
  -4   1  13       20.87       22.29      1.35 o
  -3   1  13        5.99        4.84      0.97 o
  -2   1  13        2.39        0.95      0.37 o
  -1   1  13      604.08      660.81      7.93 o
   0   1  13      233.76      195.66      3.03 o
   1   1  13      237.80      252.69      3.71 o
   2   1  13       71.21       66.82      2.90 o
   3   1  13      122.98      141.68      2.44 o
   4   1  13      470.95      473.46      7.82 o
   5   1  13      102.68      121.31      3.69 o
   6   1  13       24.06       29.39      2.21 o
   7   1  13        1.53        3.06      1.91 o
   8   1  13        1.75       -1.68      2.07 o
  -8   2  13       17.32       15.19      2.67 o
  -7   2  13       55.77       62.28      4.61 o
  -6   2  13       25.68       20.59      2.19 o
  -5   2  13       49.92       51.24      2.66 o
  -4   2  13      207.80      210.29      3.44 o
  -3   2  13       28.33       43.84      1.46 o
  -2   2  13      601.44      585.18      6.52 o
  -1   2  13       44.33       50.81      1.01 o
   0   2  13        3.44       11.35      0.62 o
   1   2  13       43.16       30.53      0.96 o
   2   2  13      268.72      240.37     14.45 o
   3   2  13       33.29       35.54      1.10 o
   4   2  13        1.53        2.82      0.82 o
   5   2  13        2.76        4.28      1.31 o
   6   2  13       45.25       49.48      2.62 o
   7   2  13        0.08        3.19      2.09 o
   8   2  13        8.56       10.14      2.32 o
  -8   3  13        9.22        8.06      2.51 o
  -7   3  13        0.19       -1.71      1.71 o
  -6   3  13        7.86        6.07      1.63 o
  -5   3  13       52.38       51.70      2.12 o
  -4   3  13        0.25       -0.70      0.78 o
  -3   3  13       11.14       17.43      2.00 o
  -2   3  13      890.06      913.48     10.14 o
  -1   3  13      647.28      578.28      6.58 o
   0   3  13       53.84       47.13      1.24 o
   1   3  13      207.04      184.59      3.99 o
   2   3  13      355.77      365.76      7.34 o
   3   3  13        0.69       -0.56      0.84 o
   4   3  13       56.04       54.64      1.38 o
   5   3  13        2.68        1.68      1.31 o
   6   3  13       13.04       16.48      1.91 o
   7   3  13       12.14       14.52      2.21 o
  -8   4  13        9.58        9.45      2.09 o
  -7   4  13        2.53        0.03      1.40 o
  -6   4  13        2.06        0.10      1.23 o
  -5   4  13        1.58       -1.44      1.44 o
  -4   4  13       61.82       62.11      1.73 o
  -3   4  13      352.40      333.36      3.88 o
  -2   4  13       17.77       17.81      0.88 o
  -1   4  13       81.07       75.02      1.50 o
   0   4  13       55.27       54.42      1.28 o
   1   4  13      131.53      141.07      3.13 o
   2   4  13       83.53       79.60      2.62 o
   3   4  13        0.20       -0.78      1.01 o
   4   4  13        6.81       10.47      1.39 o
   5   4  13        7.50       10.88      1.68 o
   6   4  13        0.76        0.17      1.39 o
   7   4  13       32.67       43.99      2.92 o
  -8   5  13        0.21       -2.01      2.01 o
  -7   5  13        3.47        2.47      1.44 o
  -6   5  13       56.67       58.84      2.40 o
  -5   5  13        8.50        6.94      1.26 o
  -4   5  13       61.13       57.54      1.61 o
  -3   5  13        4.10        4.80      0.77 o
  -2   5  13       23.80       22.62      1.11 o
  -1   5  13       88.26       85.89      1.69 o
   0   5  13       52.02       45.55      1.56 o
   1   5  13      106.20       99.41      2.64 o
   2   5  13        8.33        6.04      1.31 o
   3   5  13      431.57      416.28      8.83 o
   4   5  13        4.45        2.60      1.68 o
   5   5  13      122.92      127.47      3.68 o
   6   5  13        8.76       10.65      1.35 o
   7   5  13       23.27       19.69      4.19 o
  -7   6  13       44.73       44.53      2.69 o
  -6   6  13        0.05        0.06      1.23 o
  -5   6  13       20.95       17.26      1.75 o
  -4   6  13       37.67       36.61      1.46 o
  -3   6  13       90.97       75.99      1.69 o
  -2   6  13       26.25       25.61      1.30 o
  -1   6  13        0.34       -0.54      1.11 o
   0   6  13        5.87        8.65      0.73 o
   1   6  13       19.80       20.18      2.19 o
   2   6  13       54.61       70.06      2.92 o
   3   6  13        4.31        4.30      1.61 o
   4   6  13        0.44        0.21      1.89 o
   5   6  13        4.99        3.43      1.61 o
   6   6  13        0.30        1.32      1.20 o
   7   6  13        0.07       -0.02      1.22 o
  -7   7  13        5.60        8.19      1.90 o
  -6   7  13        3.59        1.47      1.35 o
  -5   7  13      229.54      217.44      4.53 o
  -4   7  13       20.36       21.59      2.12 o
  -3   7  13      303.33      257.04      5.26 o
  -2   7  13       19.41       19.71      1.69 o
  -1   7  13       17.96       17.28      1.72 o
   0   7  13        5.37        6.74      1.21 o
   1   7  13        1.01        2.74      1.28 o
   2   7  13       55.84       48.52      2.80 o
   3   7  13        0.24        1.56      1.61 o
   4   7  13       17.97       18.51      2.93 o
   5   7  13       18.22       25.50      2.40 o
   6   7  13        1.92        2.87      2.09 o
  -7   8  13        0.06        2.85      2.21 o
  -6   8  13        5.43        3.17      1.76 o
  -5   8  13        8.02        8.89      1.44 o
  -4   8  13        0.50        2.86      1.27 o
  -3   8  13       21.37       23.16      2.64 o
  -2   8  13       43.00       34.10      1.94 o
  -1   8  13       40.13       30.89      1.66 o
   0   8  13       31.22       23.05      1.44 o
   1   8  13       77.48      100.00      2.45 o
   2   8  13       56.96       63.81      5.87 o
   3   8  13      191.18      208.30      6.70 o
   4   8  13        8.68        5.03      1.78 o
   5   8  13        2.36       -0.17      2.30 o
   6   8  13        1.03        1.56      2.01 o
  -6   9  13        2.41        6.17      1.82 o
  -5   9  13       34.14       34.56      2.42 o
  -4   9  13        1.03       -0.64      0.90 o
  -3   9  13        0.21       -0.69      1.28 o
  -2   9  13        4.96        2.69      1.28 o
  -1   9  13       27.99       26.58      2.81 o
   0   9  13      281.95      282.88      5.00 o
   1   9  13       67.92       74.31      2.30 o
   2   9  13      192.98      161.56      3.03 o
   3   9  13        0.90        0.24      1.70 o
   4   9  13        4.53       12.12      4.61 o
   5   9  13        3.87        0.68      1.91 o
  -5  10  13        0.02       -0.71      1.94 o
  -4  10  13        1.97        0.39      1.91 o
  -3  10  13        7.56       11.69      1.76 o
  -2  10  13        8.21        7.57      1.52 o
  -1  10  13        0.05       -0.86      1.28 o
   0  10  13        0.28        0.86      1.28 o
   1  10  13       17.63       17.80      1.72 o
   2  10  13      133.66      155.54      4.33 o
   3  10  13        6.33        9.06      2.32 o
   4  10  13       26.83       26.81      3.77 o
   5  10  13        3.25       11.73      2.93 o
  -4  11  13        0.10       -1.91      1.91 o
  -3  11  13       10.31       16.68      2.37 o
  -2  11  13        8.08        7.26      1.69 o
  -1  11  13       11.26       17.47      1.84 o
   0  11  13        2.14        3.35      1.36 o
   1  11  13       14.02       12.45      1.66 o
   2  11  13        0.13       -0.06      1.27 o
   3  11  13       17.59       14.15      2.72 o
   4  11  13        4.62       10.47      3.35 o
  -3  12  13        0.20        1.19      1.91 o
  -2  12  13        0.08       -1.26      1.78 o
  -1  12  13       32.26       36.04      2.39 o
   0  12  13        9.68        5.80      1.60 o
   1  12  13        9.18       11.22      1.72 o
   2  12  13        7.60       11.44      1.72 o
  -8   0  14       12.28       10.06      3.77 o
  -6   0  14       60.56       56.76      3.35 o
  -4   0  14      185.20      182.02      4.88 o
  -2   0  14      197.39      210.17      5.32 o
   0   0  14      573.69      579.44     11.26 o
   2   0  14      292.39      278.74      5.93 o
   4   0  14       55.53       42.73      2.93 o
   6   0  14      117.40      122.34      5.87 o
   8   0  14        0.07       -2.51      2.51 o
  -8   1  14        2.04        0.84      2.37 o
  -7   1  14        8.89        9.31      2.55 o
  -6   1  14       27.61       26.23      1.81 o
  -5   1  14       85.73       91.81      2.84 o
  -4   1  14       59.06       58.31      1.93 o
  -3   1  14        0.02       -0.30      0.71 o
  -2   1  14      116.40       98.92      1.30 o
  -1   1  14      493.67      495.86      6.56 o
   0   1  14       56.14       68.52      1.56 o
   1   1  14      222.97      242.44      4.19 o
   2   1  14      188.91      179.44      3.37 o
   3   1  14       27.14       23.69      1.05 o
   4   1  14       56.39       59.54      2.01 o
   5   1  14       80.96       86.64      3.22 o
   6   1  14        0.02        1.37      1.61 o
   7   1  14        0.26        1.51      1.91 o
   8   1  14        0.00       -1.26      2.93 o
  -8   2  14        0.00       -0.87      2.21 o
  -7   2  14        9.50        9.88      1.94 o
  -6   2  14        1.01        2.84      1.30 o
  -5   2  14      178.08      173.55      3.60 o
  -4   2  14       31.94       38.11      1.72 o
  -3   2  14     2192.64     2188.98     28.23 o
  -2   2  14        3.49        9.72      1.54 o
  -1   2  14      104.15      125.78      1.75 o
   0   2  14       29.40       35.31      0.76 o
   1   2  14      369.46      346.92     14.87 o
   2   2  14      355.19      332.63     16.97 o
   3   2  14       27.10       27.23      2.51 o
   4   2  14      149.44      143.66      3.62 o
   5   2  14       37.36       42.51      2.32 o
   6   2  14        0.03        1.56      1.61 o
   7   2  14       39.72       48.77      2.92 o
  -8   3  14        0.18        1.89      2.72 o
  -7   3  14        0.62       -1.94      1.94 o
  -6   3  14        8.97       13.10      1.69 o
  -5   3  14      144.22      145.29      3.22 o
  -4   3  14       39.19       33.91      1.56 o
  -3   3  14       14.99       16.27      0.92 o
  -2   3  14       97.56       86.76      1.67 o
  -1   3  14      682.23      706.18      7.92 o
   0   3  14      222.36      237.77      3.06 o
   1   3  14        9.11        9.64      1.01 o
   2   3  14        2.85        2.93      0.75 o
   3   3  14        0.40        1.26      1.68 o
   4   3  14      105.67      104.32      5.03 o
   5   3  14        6.29        7.50      1.07 o
   6   3  14       21.39       18.39      1.78 o
   7   3  14       55.74       59.61      3.02 o
  -8   4  14        2.32        0.13      1.84 o
  -7   4  14        9.77        7.17      1.77 o
  -6   4  14       50.04       53.38      2.83 o
  -5   4  14        0.38       -0.94      0.94 o
  -4   4  14      285.91      284.63      4.29 o
  -3   4  14       68.18       69.09      1.45 o
  -2   4  14        3.56        1.61      0.68 o
  -1   4  14      150.16      153.90      2.49 o
   0   4  14      559.32      536.59      7.53 o
   1   4  14        9.57        7.22      1.08 o
   2   4  14      134.52      121.09      3.32 o
   3   4  14       11.58       14.19      1.39 o
   4   4  14        0.27        0.58      1.08 o
   5   4  14      105.82      112.12      3.17 o
   6   4  14        8.80       17.32      2.51 o
   7   4  14       30.54       33.54      2.71 o
  -8   5  14        0.01       -2.01      2.01 o
  -7   5  14        0.00       -1.38      1.38 o
  -6   5  14        8.69        9.06      1.51 o
  -5   5  14       43.18       43.51      1.98 o
  -4   5  14       58.10       52.59      1.74 o
  -3   5  14      306.57      302.52      5.08 o
  -2   5  14       45.61       46.46      1.77 o
  -1   5  14      729.37      701.18      8.75 o
   0   5  14       56.21       54.73      1.61 o
   1   5  14       91.39       99.21      3.22 o
   2   5  14        2.13        6.42      1.39 o
   3   5  14      274.55      306.61      7.04 o
   4   5  14       18.23       24.41      4.19 o
   5   5  14       35.04       40.08      2.40 o
   6   5  14       43.83       49.66      3.56 o
   7   5  14        0.87        2.09      3.35 o
  -7   6  14       10.44        8.18      1.72 o
  -6   6  14       28.08       21.62      1.81 o
  -5   6  14        0.17       -1.09      1.09 o
  -4   6  14       32.11       31.54      1.42 o
  -3   6  14       67.89       64.73      2.60 o
  -2   6  14       71.99       63.16      2.08 o
  -1   6  14      800.79      840.28     10.44 o
   0   6  14       31.85       32.38      2.96 o
   1   6  14     1598.61     1566.02     29.42 o
   2   6  14        3.13        6.11      1.70 o
   3   6  14      267.61      249.06      6.32 o
   4   6  14       47.51       54.17      3.98 o
   5   6  14       21.04       11.46      1.70 o
   6   6  14        0.17        1.22      1.70 o
   7   6  14        1.21        2.51      3.35 o
  -7   7  14        3.13        1.28      1.84 o
  -6   7  14       10.94       10.09      1.56 o
  -5   7  14        0.03        4.35      1.26 o
  -4   7  14        6.73        6.82      1.13 o
  -3   7  14       91.21      102.49      3.31 o
  -2   7  14       46.48       52.74      2.61 o
  -1   7  14      513.46      522.73      8.83 o
   0   7  14      218.15      193.92      3.26 o
   1   7  14      171.05      178.53      5.01 o
   2   7  14       40.63       64.43      3.22 o
   3   7  14        0.16        0.23      1.68 o
   4   7  14        3.82        3.98      1.70 o
   5   7  14       15.52       16.64      2.01 o
   6   7  14        0.96       -0.91      1.70 o
  -6   8  14        8.50       15.26      2.21 o
  -5   8  14       61.56       62.28      2.30 o
  -4   8  14        0.39       -0.14      0.90 o
  -3   8  14      129.53      125.41      3.63 o
  -2   8  14        1.51       -1.05      1.05 o
  -1   8  14       62.57       63.81      2.54 o
   0   8  14        1.29        6.28      1.39 o
   1   8  14        0.73       -1.14      1.14 o
   2   8  14       27.01       28.16      3.14 o
   3   8  14        2.94        2.36      1.61 o
   4   8  14        0.03       -2.30      2.30 o
   5   8  14        1.68        3.81      1.70 o
   6   8  14        0.11       -1.05      1.70 o
  -6   9  14        2.79        1.12      1.66 o
  -5   9  14        6.28        5.88      1.35 o
  -4   9  14        6.22        4.63      1.52 o
  -3   9  14        0.07       -1.21      1.21 o
  -2   9  14        7.89        6.22      1.45 o
  -1   9  14       17.08       11.17      1.44 o
   0   9  14       10.69       12.04      1.78 o
   1   9  14        7.60       12.42      1.69 o
   2   9  14       49.96       55.58      3.40 o
   3   9  14       18.60       31.20      2.93 o
   4   9  14       17.40       19.01      2.32 o
   5   9  14        3.33        0.87      1.91 o
  -5  10  14        1.93        0.26      1.44 o
  -4  10  14        0.37       -1.41      1.41 o
  -3  10  14        0.43       -1.18      1.36 o
  -2  10  14       19.36       22.23      1.94 o
  -1  10  14        2.02        3.09      1.36 o
   0  10  14        7.01        3.38      1.78 o
   1  10  14        3.09       -1.90      2.12 o
   2  10  14       15.93       19.62      2.51 o
   3  10  14        1.90       -1.62      2.01 o
   4  10  14        0.78        1.80      2.01 o
  -4  11  14        1.04       -1.42      1.91 o
  -3  11  14        0.99       -1.45      1.45 o
  -2  11  14        0.03       -0.98      1.45 o
  -1  11  14        1.38        0.21      1.36 o
   0  11  14       25.21       27.42      1.97 o
   1  11  14        4.49        2.17      1.70 o
   2  11  14        0.00        0.50      2.51 o
   3  11  14        4.29        2.93      2.93 o
  -2  12  14        0.03       -1.60      1.60 o
  -1  12  14       16.52       17.11      2.25 o
   0  12  14        4.83        8.48      1.76 o
   1  12  14        1.79       -0.03      1.36 o
   2  12  14        0.14        0.91      1.46 o
  -7   0  15       20.95       17.31      2.80 o
  -5   0  15      398.72      392.62      9.00 o
  -3   0  15      583.97      592.61     11.81 o
  -1   0  15       60.18       39.68      1.89 o
   1   0  15        1.04        2.27      1.26 o
   3   0  15       55.52       46.15      2.07 o
   5   0  15        9.28       20.53      2.93 o
   7   0  15       16.74       23.88      3.35 o
  -8   1  15        5.69        7.33      2.67 o
  -7   1  15       52.85       58.27      3.14 o
  -6   1  15        9.17        8.48      1.54 o
  -5   1  15      249.56      269.93      4.80 o
  -4   1  15      285.08      265.52      4.53 o
  -3   1  15      252.79      246.15      4.06 o
  -2   1  15       75.72       78.18      1.27 o
  -1   1  15      264.51      275.98      3.34 o
   0   1  15       89.45      100.87      1.98 o
   1   1  15      129.83      109.81      2.30 o
   2   1  15       17.62        9.13      0.86 o
   3   1  15      247.01      233.74      4.19 o
   4   1  15      242.23      229.15      4.26 o
   5   1  15      113.68      112.88      7.12 o
   6   1  15       13.19       11.98      1.91 o
   7   1  15       11.64       10.21      2.07 o
  -8   2  15        0.62        1.73      6.28 o
  -7   2  15        1.38       -1.68      1.69 o
  -6   2  15      111.17      119.34      4.23 o
  -5   2  15       39.72       41.07      2.04 o
  -4   2  15        0.22        0.27      0.98 o
  -3   2  15      606.97      567.32      8.04 o
  -2   2  15       39.90       26.69      1.26 o
  -1   2  15      104.22      100.78      1.74 o
   0   2  15       29.72       22.15      0.64 o
   1   2  15        8.64       10.56      0.71 o
   2   2  15       93.56       85.05      4.19 o
   3   2  15       78.72       82.96      4.19 o
   4   2  15        1.46        1.78      0.66 o
   5   2  15       13.07       14.30      2.51 o
   6   2  15       11.12       14.16      1.91 o
   7   2  15       15.51       15.65      2.21 o
  -8   3  15        1.09       -2.21      2.21 o
  -7   3  15       11.94       14.26      2.01 o
  -6   3  15        2.44       -0.27      2.12 o
  -5   3  15        1.16        0.53      1.14 o
  -4   3  15      120.76      109.38      2.55 o
  -3   3  15      132.77      120.18      2.09 o
  -2   3  15      101.17       89.76      2.14 o
  -1   3  15        1.47        1.40      0.67 o
   0   3  15        2.88        2.02      0.48 o
   1   3  15       45.78       37.45      1.70 o
   2   3  15      172.97      171.78      6.70 o
   3   3  15       99.81       98.04      5.03 o
   4   3  15       80.62       94.27      5.03 o
   5   3  15       80.97       70.88      1.89 o
   6   3  15       19.65       18.55      1.78 o
   7   3  15        5.48        4.73      2.01 o
  -8   4  15        0.03       -1.76      1.76 o
  -7   4  15        3.33       -1.35      1.35 o
  -6   4  15        2.57       -0.47      1.51 o
  -5   4  15       51.52       51.90      1.89 o
  -4   4  15       10.87       11.53      1.11 o
  -3   4  15      122.42      119.97      2.23 o
  -2   4  15       19.44       18.85      1.19 o
  -1   4  15       41.51       40.49      1.36 o
   0   4  15      183.52      172.56      3.32 o
   1   4  15        8.92        8.94      1.31 o
   2   4  15       25.35       26.40      1.70 o
   3   4  15        6.79       10.02      1.39 o
   4   4  15       14.19       16.45      1.68 o
   5   4  15       15.35       12.15      2.93 o
   6   4  15       42.78       49.02      4.61 o
   7   4  15        4.81        8.76      1.83 o
  -7   5  15        0.23       -1.35      1.35 o
  -6   5  15        5.53        3.03      1.35 o
  -5   5  15       28.19       28.42      1.52 o
  -4   5  15       20.65       16.21      1.17 o
  -3   5  15       51.22       50.73      2.04 o
  -2   5  15      125.84      128.37      2.87 o
  -1   5  15      194.45      185.70      3.01 o
   0   5  15       22.02       19.95      2.00 o
   1   5  15      302.29      288.84     11.31 o
   2   5  15      187.13      202.78      5.13 o
   3   5  15      307.36      282.63      6.44 o
   4   5  15        8.94        6.84      1.39 o
   5   5  15       48.25       43.71      2.40 o
   6   5  15        0.64        5.45      3.35 o
   7   5  15        1.39        2.65      1.50 o
  -7   6  15        2.67        2.81      1.51 o
  -6   6  15        3.22        1.37      1.30 o
  -5   6  15       21.25       21.59      1.57 o
  -4   6  15        2.19       -1.37      1.37 o
  -3   6  15       37.39       33.33      1.72 o
  -2   6  15       17.39        9.59      1.30 o
  -1   6  15     1019.24     1024.53     15.53 o
   0   6  15       12.20       22.21      1.61 o
   1   6  15      982.42      947.82     18.60 o
   2   6  15        6.96        6.39      1.70 o
   3   6  15        6.80        2.72      1.89 o
   4   6  15        0.49       -1.89      1.89 o
   5   6  15       26.93       27.88      2.32 o
   6   6  15        1.54        2.86      1.70 o
  -7   7  15        1.14       -1.44      1.44 o
  -6   7  15        7.41        4.97      1.44 o
  -5   7  15       77.85       75.51      2.43 o
  -4   7  15        0.03        1.65      1.48 o
  -3   7  15      706.90      722.88     10.62 o
  -2   7  15       92.04       83.99      2.71 o
  -1   7  15      239.08      249.81      4.60 o
   0   7  15        0.93       -0.37      0.87 o
   1   7  15       25.59       41.42      3.14 o
   2   7  15       44.69       51.73      2.92 o
   3   7  15       15.05       18.85      2.93 o
   4   7  15        0.21       -1.31      1.31 o
   5   7  15        3.71        8.74      2.51 o
   6   7  15        0.98        1.99      1.70 o
  -6   8  15        0.22        0.51      1.39 o
  -5   8  15       53.74       71.05      2.37 o
  -4   8  15        0.19       -1.36      1.36 o
  -3   8  15       10.62       10.50      1.69 o
  -2   8  15        6.96       10.80      1.73 o
  -1   8  15      193.11      204.83      4.06 o
   0   8  15      452.76      453.99      8.08 o
   1   8  15       25.19       35.78      2.62 o
   2   8  15      110.85       97.56      3.82 o
   3   8  15       14.93       11.73      2.01 o
   4   8  15        2.33        1.90      1.61 o
   5   8  15        0.29        1.26      2.51 o
  -5   9  15        5.66        9.05      1.41 o
  -4   9  15        2.94        2.93      1.78 o
  -3   9  15        3.46        3.77      1.45 o
  -2   9  15        8.42       12.08      1.60 o
  -1   9  15       32.62       21.70      1.57 o
   0   9  15       14.93       11.12      1.58 o
   1   9  15       18.77       17.01      1.36 o
   2   9  15        0.13       -0.50      1.61 o
   3   9  15        1.14       -2.86      3.14 o
   4   9  15        2.60        2.29      2.51 o
   5   9  15        0.18       -1.51      1.78 o
  -5  10  15        2.89        5.67      2.21 o
  -4  10  15        5.25        0.57      1.52 o
  -3  10  15        2.75        2.37      1.52 o
  -2  10  15        0.01       -1.70      1.70 o
  -1  10  15        2.91        1.68      1.38 o
   0  10  15        0.27       -1.16      1.16 o
   1  10  15       22.33       19.79      1.78 o
   2  10  15        2.85        3.95      3.14 o
   3  10  15       12.69       10.89      2.21 o
   4  10  15        4.01        1.05      2.72 o
  -4  11  15        0.00       -1.87      1.91 o
  -3  11  15        3.98        5.30      1.76 o
  -2  11  15        0.38        0.10      1.52 o
  -1  11  15        4.87        2.07      1.52 o
   0  11  15        1.60        1.81      1.36 o
   1  11  15        1.56        6.39      1.70 o
   2  11  15       10.63       11.31      3.35 o
   3  11  15        4.20        7.12      3.35 o
  -2  12  15        3.80        6.57      1.84 o
  -1  12  15       15.43       22.44      2.43 o
   0  12  15        1.88        0.84      1.98 o
   1  12  15        3.17        4.14      1.47 o
  -8   0  16       28.69       28.07      4.61 o
  -6   0  16      162.96      187.96      5.90 o
  -4   0  16       27.59       31.37      2.21 o
  -2   0  16        2.52       10.98      1.56 o
   0   0  16      183.06      179.18      7.12 o
   2   0  16      237.91      208.23      6.70 o
   4   0  16        0.77       -1.68      1.68 o
   6   0  16       30.70       25.98      3.35 o
  -8   1  16        0.00        0.64      2.51 o
  -7   1  16        0.42        0.88      2.56 o
  -6   1  16       40.95       36.41      2.04 o
  -5   1  16      139.78      141.13      3.33 o
  -4   1  16       44.71       50.01      1.87 o
  -3   1  16      286.21      279.89      4.49 o
  -2   1  16        1.21       -0.60      0.75 o
  -1   1  16       56.55       54.34      2.12 o
   0   1  16        0.04        0.17      0.49 o
   1   1  16        7.98        7.73      0.67 o
   2   1  16       85.53       74.08      1.97 o
   3   1  16       98.71       93.36      6.24 o
   4   1  16       17.80       15.56      1.28 o
   5   1  16       61.92       57.21      3.14 o
   6   1  16        2.79       -1.14      1.61 o
   7   1  16        1.23        1.47      1.78 o
  -8   2  16        0.13       -1.82      2.21 o
  -7   2  16        3.67        3.27      1.90 o
  -6   2  16        2.55        2.29      1.35 o
  -5   2  16      117.08      128.70      3.13 o
  -4   2  16        0.05       -0.98      0.98 o
  -3   2  16       26.04       26.36      1.87 o
  -2   2  16       82.88       79.38      2.25 o
  -1   2  16      237.38      220.76      3.14 o
   0   2  16       25.02       23.42      0.68 o
   1   2  16      248.26      241.92      5.13 o
   2   2  16        8.98        5.03      1.68 o
   3   2  16       48.77       38.55      3.35 o
   4   2  16        0.69       -0.78      0.78 o
   5   2  16       28.54       37.33      2.09 o
   6   2  16       22.61       23.51      2.21 o
   7   2  16        2.98       -1.91      1.91 o
  -8   3  16        2.87        0.84      2.37 o
  -7   3  16        0.03       -1.52      1.52 o
  -6   3  16        9.99        9.21      1.57 o
  -5   3  16       13.37       10.16      1.35 o
  -4   3  16       37.49       41.83      1.78 o
  -3   3  16       35.36       33.80      1.95 o
  -2   3  16      113.34      115.62      2.98 o
  -1   3  16      327.20      330.52      5.01 o
   0   3  16       29.90       33.49      2.08 o
   1   3  16      531.84      505.87      9.84 o
   2   3  16      429.29      398.02     12.57 o
   3   3  16      135.15      152.92      6.28 o
   4   3  16      120.08      109.35      5.45 o
   5   3  16        6.94        7.12      2.51 o
   6   3  16        4.53       -1.01      1.39 o
   7   3  16        4.39        3.06      1.78 o
  -7   4  16        0.15       -1.40      1.40 o
  -6   4  16        7.49        7.21      1.40 o
  -5   4  16        6.00        2.19      1.50 o
  -4   4  16        3.17        0.82      1.13 o
  -3   4  16      192.82      184.52      3.61 o
  -2   4  16        1.49       -0.97      0.97 o
  -1   4  16      396.83      383.85      5.80 o
   0   4  16      625.13      605.08      8.36 o
   1   4  16      426.10      414.08      8.65 o
   2   4  16       61.63       65.75      5.03 o
   3   4  16      282.53      271.03      5.94 o
   4   4  16       59.11       72.90      4.61 o
   5   4  16       47.56       54.47      4.61 o
   6   4  16        0.83       -2.51      2.51 o
   7   4  16        1.44       -1.26      3.35 o
  -7   5  16        2.68        0.12      1.44 o
  -6   5  16       44.44       45.68      2.19 o
  -5   5  16       27.47       27.96      1.52 o
  -4   5  16        1.24       -0.80      0.80 o
  -3   5  16      218.69      198.98      3.92 o
  -2   5  16      132.28      112.53      3.18 o
  -1   5  16      206.99      183.90      3.62 o
   0   5  16       94.05       88.10      2.30 o
   1   5  16       11.02        9.37      1.70 o
   2   5  16      108.08       97.83      3.32 o
   3   5  16       24.07       30.97      3.35 o
   4   5  16       23.27       28.89      2.09 o
   5   5  16        0.50        4.72      1.46 o
   6   5  16       37.06       35.61      4.61 o
  -7   6  16        1.59        1.05      1.47 o
  -6   6  16        3.14        0.96      1.23 o
  -5   6  16       21.35       26.03      1.66 o
  -4   6  16       36.34       33.46      1.89 o
  -3   6  16        0.26       -2.06      2.06 o
  -2   6  16       20.01       24.81      1.87 o
  -1   6  16        4.45       10.65      3.00 o
   0   6  16      270.68      275.72      4.37 o
   1   6  16        6.09        5.78      1.61 o
   2   6  16       35.37       29.33      2.09 o
   3   6  16       16.58       18.55      3.14 o
   4   6  16        6.97        4.76      3.56 o
   5   6  16       31.94       35.97      2.47 o
   6   6  16        0.38        5.56      2.09 o
  -6   7  16        6.02        5.91      1.57 o
  -5   7  16        1.35        3.32      1.16 o
  -4   7  16        0.83        3.44      1.52 o
  -3   7  16       38.55       45.96      2.19 o
  -2   7  16      309.35      313.09      5.49 o
  -1   7  16      232.69      217.13      4.62 o
   0   7  16      112.05       87.64      4.69 o
   1   7  16        0.48       -1.39      1.39 o
   2   7  16        5.34        2.60      1.39 o
   3   7  16       13.55       16.49      2.01 o
   4   7  16        0.00        0.59      1.39 o
   5   7  16        4.01        3.07      1.70 o
   6   7  16        0.16        0.48      1.78 o
  -6   8  16        4.35        2.83      1.44 o
  -5   8  16       75.18       80.12      5.17 o
  -4   8  16        9.58        6.88      1.69 o
  -3   8  16       33.24       24.80      1.94 o
  -2   8  16        7.90       12.21      1.38 o
  -1   8  16        2.75        4.92      1.23 o
   0   8  16        0.03       -0.42      1.19 o
   1   8  16        8.30        3.81      1.70 o
   2   8  16        0.56       -1.26      2.09 o
   3   8  16        2.27        4.75      1.70 o
   4   8  16        1.87        0.76      3.35 o
   5   8  16        0.76        0.77      1.70 o
  -5   9  16       12.04       15.35      2.06 o
  -4   9  16       17.09       18.02      1.94 o
  -3   9  16       40.40       42.66      2.42 o
  -2   9  16       92.43       87.84      3.19 o
  -1   9  16        7.74        2.53      1.45 o
   0   9  16       13.74       11.99      1.84 o
   1   9  16       31.95       17.69      2.37 o
   2   9  16        7.90        8.56      2.51 o
   3   9  16        0.12       -1.70      1.70 o
   4   9  16        4.62        4.37      2.01 o
  -4  10  16        9.94        7.94      1.78 o
  -3  10  16       33.39       35.05      2.42 o
  -2  10  16        6.39        6.11      1.62 o
  -1  10  16        2.12        3.86      1.41 o
   0  10  16       24.57       21.66      2.01 o
   1  10  16        0.11       -1.43      2.30 o
   2  10  16       12.43        6.89      2.32 o
   3  10  16       10.75        8.43      2.32 o
   4  10  16        4.44        4.19      2.51 o
  -3  11  16        1.62       -1.52      1.52 o
  -2  11  16       15.01       13.36      1.90 o
  -1  11  16        1.37       -0.97      1.81 o
   0  11  16        2.01       -0.96      1.41 o
   1  11  16        6.98       10.33      3.56 o
   2  11  16        0.14       -0.84      2.51 o
   0  12  16        0.92        0.00      2.93 o
  -7   0  17      134.05      149.10      5.61 o
  -5   0  17      170.18      171.71      6.08 o
  -3   0  17      131.75      138.78      3.82 o
  -1   0  17       83.83       76.67      3.77 o
   1   0  17        0.00       -0.25      0.70 o
   3   0  17       14.47       20.19      1.48 o
   5   0  17       38.30       36.03      3.35 o
   7   0  17        5.19        1.68      2.51 o
  -8   1  17        5.57        4.82      2.67 o
  -7   1  17        2.80        4.05      1.94 o
  -6   1  17        2.38        6.85      1.51 o
  -5   1  17       49.93       51.27      2.83 o
  -4   1  17       58.27       57.65      2.02 o
  -3   1  17        3.50        3.70      0.83 o
  -2   1  17       62.93       61.71      1.90 o
  -1   1  17       46.50       38.61      2.68 o
   0   1  17       73.87       73.92      2.33 o
   1   1  17      117.89      117.65      2.19 o
   2   1  17       23.63       18.71      1.31 o
   3   1  17      170.96      164.13      3.99 o
   4   1  17        8.87        7.29      1.03 o
   5   1  17       24.18       20.23      2.09 o
   6   1  17        7.78        6.11      2.30 o
   7   1  17        0.25       -1.61      1.61 o
  -8   2  17       35.44       50.15      6.28 o
  -7   2  17       10.29       10.29      2.02 o
  -6   2  17       24.61       33.15      2.06 o
  -5   2  17      122.73      121.84      2.97 o
  -4   2  17        0.26        1.38      1.63 o
  -3   2  17       51.89       49.80      4.84 o
  -2   2  17      201.97      201.49      5.23 o
  -1   2  17        2.82        2.15      0.91 o
   0   2  17      261.50      252.50      6.29 o
   1   2  17       12.58       16.53      1.08 o
   2   2  17       88.47       83.37      4.19 o
   3   2  17       30.20       29.33      2.93 o
   4   2  17       29.23       28.49      2.93 o
   5   2  17        0.51        0.42      1.68 o
   6   2  17        2.89       -1.39      1.39 o
   7   2  17        1.36       -1.61      1.61 o
  -7   3  17        5.42        0.50      2.65 o
  -6   3  17       14.43       17.11      1.72 o
  -5   3  17       99.14      103.59      2.80 o
  -4   3  17       46.53       56.99      2.00 o
  -3   3  17      788.52      760.71     12.56 o
  -2   3  17        0.06       -0.48      2.85 o
  -1   3  17      695.12      672.42     10.88 o
   0   3  17       86.28       83.30      4.33 o
   1   3  17       18.41       21.25      3.98 o
   2   3  17      216.92      194.82      7.54 o
   3   3  17       22.72       18.02      2.51 o
   4   3  17       16.35       22.21      2.93 o
   5   3  17        3.63        5.45      2.51 o
   6   3  17        8.43        8.72      1.46 o
   7   3  17        3.53        0.00      1.46 o
  -7   4  17       10.52        8.85      1.66 o
  -6   4  17       12.29        6.94      1.50 o
  -5   4  17       30.14       26.44      1.66 o
  -4   4  17       59.86       48.41      1.85 o
  -3   4  17       25.47       24.28      1.76 o
  -2   4  17       34.49       33.80      1.90 o
  -1   4  17      742.26      744.09     15.18 o
   0   4  17      172.12      172.27      5.02 o
   1   4  17      668.24      653.84     12.94 o
   2   4  17      372.68      352.28      9.22 o
   3   4  17       44.20       66.20      4.61 o
   4   4  17       89.79       93.01      5.45 o
   5   4  17       39.46       44.41      4.19 o
   6   4  17        0.66        0.00      2.51 o
  -7   5  17        2.56       -0.54      1.38 o
  -6   5  17        2.55        0.00      1.26 o
  -5   5  17        0.89       -1.03      1.03 o
  -4   5  17       80.15       82.87      2.56 o
  -3   5  17       19.88       20.98      1.69 o
  -2   5  17      410.18      396.04      7.23 o
  -1   5  17        1.44        1.50      1.33 o
   0   5  17       37.02       29.23      2.32 o
   1   5  17      392.22      390.95      8.53 o
   2   5  17       47.41       46.11      2.72 o
   3   5  17      345.44      329.85      9.64 o
   4   5  17        3.92        5.16      1.46 o
   5   5  17       27.07       20.95      3.77 o
   6   5  17        0.01        1.68      3.35 o
  -7   6  17        0.02       -1.44      1.44 o
  -6   6  17        1.45       -0.16      1.23 o
  -5   6  17        1.25       -0.46      1.22 o
  -4   6  17        0.21       -1.05      1.05 o
  -3   6  17       31.95       27.38      1.90 o
  -2   6  17       32.80       40.80      2.15 o
  -1   6  17       71.13       65.98      2.34 o
   0   6  17       92.53       80.35      3.40 o
   1   6  17        6.09        2.93      2.51 o
   2   6  17        5.62        6.17      1.39 o
   3   6  17        9.49       10.47      1.70 o
   4   6  17       21.33       29.73      2.09 o
   5   6  17       14.27       14.98      1.83 o
   6   6  17        2.55       -0.84      2.93 o
  -6   7  17       13.42       17.50      2.48 o
  -5   7  17        0.43        2.66      1.13 o
  -4   7  17        0.05       -1.28      1.28 o
  -3   7  17       23.87       22.35      1.66 o
  -2   7  17       13.05       16.16      1.83 o
  -1   7  17       13.44       16.45      1.47 o
   0   7  17       15.33       16.27      0.91 o
   1   7  17       11.92       15.16      1.91 o
   2   7  17        0.01       -0.75      1.39 o
   3   7  17        5.81        0.34      1.68 o
   4   7  17        0.35       -1.34      1.47 o
   5   7  17        1.33        3.95      1.70 o
  -6   8  17        2.39        2.62      1.63 o
  -5   8  17        8.17       15.36      2.01 o
  -4   8  17       48.42       53.12      2.94 o
  -3   8  17       51.21       65.02      2.73 o
  -2   8  17        0.18        1.28      1.28 o
  -1   8  17        0.91        3.44      1.20 o
   0   8  17       14.40       14.23      0.90 o
   1   8  17        3.25        1.56      1.61 o
   2   8  17        3.24        0.30      1.61 o
   3   8  17        2.26        2.55      1.70 o
   4   8  17        3.57        5.41      1.70 o
   5   8  17        3.22        1.32      1.78 o
  -5   9  17       14.38       14.25      2.09 o
  -4   9  17       25.80       27.11      2.33 o
  -3   9  17        0.68        2.51      1.45 o
  -2   9  17       14.91        8.23      1.60 o
  -1   9  17        0.11       -1.22      1.22 o
   0   9  17       14.11       20.83      1.61 o
   1   9  17        2.30       -0.19      1.61 o
   2   9  17        0.04       -1.48      1.48 o
   3   9  17        5.15        3.25      1.70 o
   4   9  17        0.11        0.45      1.78 o
  -4  10  17        8.14       14.12      1.94 o
  -3  10  17        0.01        0.42      1.45 o
  -2  10  17       45.81       50.77      2.64 o
  -1  10  17        1.08        1.22      1.61 o
   0  10  17        8.06        6.82      2.72 o
   1  10  17        0.06       -1.70      1.70 o
   2  10  17        1.41       -0.66      2.01 o
   3  10  17       13.42       14.62      2.62 o
  -3  11  17        1.32        2.93      2.07 o
  -2  11  17        1.53       -1.52      1.52 o
  -1  11  17        2.23        4.06      1.60 o
   0  11  17        3.10        3.49      1.70 o
   1  11  17        2.48        0.00      2.93 o
   2  11  17        5.16        5.87      2.93 o
  -6   0  18       12.52        6.95      2.21 o
  -4   0  18       14.76       16.44      1.70 o
  -2   0  18       90.90       90.57      2.47 o
   0   0  18       10.81       10.54      1.19 o
   2   0  18       49.19       43.26      2.09 o
   4   0  18       44.80       38.55      2.93 o
   6   0  18        1.49        0.00      2.09 o
  -7   1  18       53.90       62.75      3.18 o
  -6   1  18       11.81       18.66      1.85 o
  -5   1  18       22.52       25.60      1.60 o
  -4   1  18       20.72       24.62      1.54 o
  -3   1  18       74.19       79.83      1.85 o
  -2   1  18        0.69        0.53      0.79 o
  -1   1  18       82.48       65.82      2.51 o
   0   1  18      210.02      209.65      6.85 o
   1   1  18      111.75      110.63      3.07 o
   2   1  18       23.74       17.22      1.31 o
   3   1  18        5.77        0.29      0.66 o
   4   1  18        0.04       -1.01      1.01 o
   5   1  18       15.46       14.50      2.09 o
   6   1  18        0.11       -1.48      1.48 o
   7   1  18        3.60       -0.38      1.89 o
  -7   2  18       99.63      113.16      3.83 o
  -6   2  18        8.65       15.27      1.66 o
  -5   2  18      312.14      309.45      5.31 o
  -4   2  18        5.81        9.93      1.13 o
  -3   2  18       32.05       31.92      3.08 o
  -2   2  18        6.67        3.12      1.23 o
  -1   2  18       30.20       26.96      2.60 o
   0   2  18       53.31       51.67      1.57 o
   1   2  18       22.68       18.89      1.12 o
   2   2  18       12.64       10.89      2.09 o
   3   2  18       11.06        5.45      2.09 o
   4   2  18        8.87        7.54      2.09 o
   5   2  18       13.47       17.18      2.93 o
   6   2  18        0.01       -1.39      1.39 o
  -7   3  18        0.00       -2.24      2.24 o
  -6   3  18        1.91        1.74      1.35 o
  -5   3  18      120.91      121.34      3.02 o
  -4   3  18       30.54       36.06      1.68 o
  -3   3  18      327.60      320.57      6.43 o
  -2   3  18        5.03        6.23      1.96 o
  -1   3  18      122.31      113.94      4.89 o
   0   3  18       37.59       37.18      2.72 o
   1   3  18       49.85       46.51      3.77 o
   2   3  18       35.65       34.36      3.35 o
   3   3  18       67.76       53.21      3.77 o
   4   3  18       39.40       46.92      3.77 o
   5   3  18        2.57        3.35      2.51 o
   6   3  18        3.90        2.93      2.51 o
  -7   4  18        2.17       -0.15      1.76 o
  -6   4  18        1.21        1.85      1.41 o
  -5   4  18       23.44       20.84      1.52 o
  -4   4  18       22.02       19.73      1.84 o
  -3   4  18       10.86        9.69      1.96 o
  -2   4  18        4.35        2.23      1.21 o
  -1   4  18       50.74       50.79      2.48 o
   0   4  18       10.61        8.13      1.39 o
   1   4  18      273.26      241.90      5.64 o
   2   4  18       47.57       55.72      4.61 o
   3   4  18      187.83      167.17      7.54 o
   4   4  18        0.07        1.26      2.51 o
   5   4  18       22.79       26.81      3.35 o
   6   4  18        6.73        4.19      2.93 o
  -7   5  18        0.94       -1.38      1.38 o
  -6   5  18        0.30       -0.64      1.23 o
  -5   5  18       10.99       11.51      1.38 o
  -4   5  18       24.69       24.03      1.90 o
  -3   5  18        0.03       -1.11      1.11 o
  -2   5  18       91.82       94.87      2.88 o
  -1   5  18        0.04        0.19      0.91 o
   0   5  18      345.93      344.75      7.81 o
   1   5  18       15.36       11.53      1.70 o
   2   5  18       47.92       37.01      2.40 o
   3   5  18       26.78       30.38      3.77 o
   4   5  18        1.44        4.61      2.93 o
   5   5  18       69.86       80.44      5.45 o
   6   5  18        4.68        4.61      3.35 o
  -6   6  18        8.76        5.20      1.44 o
  -5   6  18       15.03       16.56      1.45 o
  -4   6  18        2.33        2.79      1.52 o
  -3   6  18      104.09      105.55      3.18 o
  -2   6  18       35.74       34.60      1.97 o
  -1   6  18       88.16       88.71      2.57 o
   0   6  18      122.02      114.09      3.93 o
   1   6  18        0.10       -1.31      1.31 o
   2   6  18       14.58       10.89      1.70 o
   3   6  18        8.59       11.00      1.70 o
   4   6  18       20.15       17.96      1.83 o
   5   6  18        8.83        8.80      3.35 o
  -6   7  18        0.85        0.37      1.35 o
  -5   7  18       24.40       27.19      2.25 o
  -4   7  18       38.89       37.70      2.33 o
  -3   7  18       15.07       15.33      1.76 o
  -2   7  18       40.91       35.55      2.06 o
  -1   7  18       79.46       85.19      2.64 o
   0   7  18        5.22        4.47      3.35 o
   1   7  18       24.84       22.97      2.09 o
   2   7  18        6.75        3.02      1.39 o
   3   7  18        3.95        3.77      1.70 o
   4   7  18        0.02       -0.27      1.46 o
   5   7  18        0.89       -1.50      1.50 o
  -5   8  18        9.78        6.83      2.24 o
  -4   8  18       11.29       20.51      2.01 o
  -3   8  18        9.08       15.15      2.21 o
  -2   8  18       82.48       86.54      3.07 o
  -1   8  18       25.17       22.79      1.70 o
   0   8  18        4.35        3.95      2.72 o
   1   8  18       19.53       13.17      2.01 o
   2   8  18        1.70        2.63      1.61 o
   3   8  18        3.15        0.08      3.56 o
   4   8  18        0.01        0.91      1.70 o
  -4   9  18        7.84        5.92      2.28 o
  -3   9  18        5.80        4.65      1.60 o
  -2   9  18        4.14        2.90      1.70 o
  -1   9  18        2.62        3.34      1.58 o
   0   9  18        0.00       -0.35      1.70 o
   1   9  18        1.55        2.23      1.70 o
   2   9  18        2.77        2.34      1.70 o
   3   9  18        6.98       14.01      2.32 o
   4   9  18        0.41        0.90      1.78 o
  -3  10  18       20.25       25.73      2.25 o
  -2  10  18       11.36       16.31      2.32 o
  -1  10  18        9.68       14.64      2.51 o
   0  10  18        1.61        2.09      1.12 o
   1  10  18       20.00       26.76      2.80 o
   2  10  18        3.25        3.41      2.21 o
   3  10  18       18.08       23.23      2.71 o
  -2  11  18        0.26       -0.60      1.66 o
  -1  11  18        4.64        8.20      2.01 o
   0  11  18        1.93        2.09      1.50 o
   1  11  18       14.74       23.46      3.77 o
  -7   0  19       38.29       46.71      3.40 o
  -5   0  19       42.06       41.16      2.80 o
  -3   0  19       13.17       11.37      1.39 o
  -1   0  19        1.16        2.93      1.68 o
   1   0  19       35.64       42.11      1.78 o
   3   0  19        1.31        0.42      1.26 o
   5   0  19       45.77       45.25      3.35 o
  -7   1  19       25.20       22.40      1.95 o
  -6   1  19       19.59       24.62      1.85 o
  -5   1  19        8.25        4.29      1.19 o
  -4   1  19        6.60        2.78      0.98 o
  -3   1  19       38.18       30.07      1.18 o
  -2   1  19      174.70      171.01      3.50 o
  -1   1  19       16.63       16.83      1.61 o
   0   1  19      110.39      109.74      2.49 o
   1   1  19        0.34       -0.85      0.85 o
   2   1  19       60.50       52.77      2.51 o
   3   1  19       14.43       19.06      1.07 o
   4   1  19        2.43        2.21      1.01 o
   5   1  19        5.62        6.51      1.68 o
   6   1  19        1.04       -0.42      1.48 o
  -7   2  19       36.36       37.04      3.99 o
  -6   2  19        0.01        1.91      1.38 o
  -5   2  19      124.71      133.20      3.15 o
  -4   2  19        0.03        1.60      1.33 o
  -3   2  19      237.13      216.90      4.58 o
  -2   2  19       22.26       24.81      1.52 o
  -1   2  19       35.97       24.42      1.26 o
   0   2  19      137.42      135.23      3.53 o
   1   2  19        7.45        9.75      1.08 o
   2   2  19       27.55       23.46      2.51 o
   3   2  19       18.92       17.60      2.51 o
   4   2  19        0.10       -0.84      2.09 o
   5   2  19        3.00        2.09      2.09 o
   6   2  19        0.25       -0.84      2.51 o
  -7   3  19        1.07       -1.57      1.57 o
  -6   3  19       19.77       17.29      1.61 o
  -5   3  19        3.20        7.95      1.30 o
  -4   3  19      108.02      100.52      2.41 o
  -3   3  19      116.23      128.33      3.37 o
  -2   3  19      130.40      128.85      3.18 o
  -1   3  19      185.16      172.64      3.48 o
   0   3  19        0.88       -0.16      1.27 o
   1   3  19        1.06       -2.09      2.09 o
   2   3  19        3.65        1.68      2.09 o
   3   3  19       27.43       28.91      3.35 o
   4   3  19        4.13        4.61      2.09 o
   5   3  19        0.01       -2.09      2.09 o
   6   3  19        0.05        1.26      2.51 o
  -7   4  19       22.99       24.35      2.20 o
  -6   4  19        7.03        5.60      1.60 o
  -5   4  19       13.83       13.47      1.38 o
  -4   4  19        0.31       -0.17      1.28 o
  -3   4  19       20.49       19.90      1.73 o
  -2   4  19        2.43        1.80      1.03 o
  -1   4  19       56.75       50.60      1.90 o
   0   4  19       23.01       24.14      2.83 o
   1   4  19       25.23       27.85      1.78 o
   2   4  19       55.39       47.76      4.19 o
   3   4  19        2.20       -0.84      2.09 o
   4   4  19        8.81        7.12      2.93 o
   5   4  19        1.56        4.61      2.93 o
   6   4  19        0.00        1.68      2.93 o
  -6   5  19        9.18       11.59      1.66 o
  -5   5  19        9.72        7.47      1.16 o
  -4   5  19       21.30       22.59      1.90 o
  -3   5  19       23.90       20.93      1.76 o
  -2   5  19        1.00       -0.63      1.03 o
  -1   5  19        0.83       -0.51      0.91 o
   0   5  19        0.26       -1.44      2.09 o
   1   5  19      121.57      114.42      3.62 o
   2   5  19        6.01        5.50      1.46 o
   3   5  19       44.85       38.96      4.19 o
   4   5  19       39.22       44.83      4.19 o
   5   5  19        4.48        8.80      3.35 o
  -6   6  19        0.00       -0.13      1.41 o
  -5   6  19        9.05       10.70      2.93 o
  -4   6  19        6.90        8.26      1.52 o
  -3   6  19       12.31       11.61      1.75 o
  -2   6  19       34.70       35.60      1.97 o
  -1   6  19        4.20        5.10      1.20 o
   0   6  19        0.11        0.75      1.39 o
   1   6  19        7.25        5.61      1.39 o
   2   6  19        0.64       -0.17      1.39 o
   3   6  19       37.48       34.84      2.93 o
   4   6  19        2.16        2.09      2.93 o
   5   6  19        7.74        5.03      3.35 o
  -6   7  19        0.12       -1.39      1.39 o
  -5   7  19       11.59       13.83      2.37 o
  -4   7  19        0.77       -1.26      2.09 o
  -3   7  19        1.12        0.21      1.36 o
  -2   7  19       12.21       15.23      2.01 o
  -1   7  19        0.02        0.87      1.11 o
   0   7  19       14.36       14.41      2.01 o
   1   7  19        0.31       -0.09      1.31 o
   2   7  19       14.08       17.93      2.01 o
   3   7  19       12.70       18.43      2.09 o
   4   7  19        0.01       -1.39      1.39 o
   5   7  19        7.43       11.11      1.83 o
  -5   8  19        1.32        1.89      1.76 o
  -4   8  19        1.83        1.74      1.91 o
  -3   8  19        8.21       17.10      2.21 o
  -2   8  19        2.58        2.78      1.41 o
  -1   8  19        1.57        1.61      1.16 o
   0   8  19        0.12        1.01      1.70 o
   1   8  19       25.58       33.47      2.51 o
   2   8  19        0.02       -0.88      1.89 o
   3   8  19        0.06       -1.33      1.61 o
   4   8  19        0.19        1.15      1.70 o
  -4   9  19       13.83       13.90      2.01 o
  -3   9  19        7.04        5.45      2.09 o
  -2   9  19        1.42       -1.29      1.61 o
  -1   9  19        7.78       11.18      2.24 o
   0   9  19        0.01       -0.95      1.61 o
   1   9  19        4.23        4.93      1.91 o
   2   9  19        9.11       16.08      2.32 o
   3   9  19        0.08        0.59      2.30 o
  -3  10  19        1.29        3.98      2.07 o
  -2  10  19        0.44        0.00      1.78 o
  -1  10  19        0.07        0.00      1.39 o
   0  10  19        6.30        5.45      2.93 o
   1  10  19       20.43       30.34      2.92 o
   2  10  19        0.57       -0.30      2.01 o
  -6   0  20       43.54       51.47      3.22 o
  -4   0  20      143.16      159.70      5.87 o
  -2   0  20       12.55       11.31      2.09 o
   0   0  20      267.06      238.81      7.96 o
   2   0  20       27.99       18.85      2.09 o
   4   0  20       25.50       31.00      2.51 o
   6   0  20       12.96       18.02      2.51 o
  -7   1  20       15.71       16.23      1.85 o
  -6   1  20       16.10       18.35      1.56 o
  -5   1  20        2.55        0.67      1.63 o
  -4   1  20       32.59       31.41      1.52 o
  -3   1  20       10.89       10.25      1.22 o
  -2   1  20      216.08      218.95      5.77 o
  -1   1  20       27.04       29.56      3.77 o
   0   1  20       40.30       33.59      1.91 o
   1   1  20        0.03        2.44      0.79 o
   2   1  20        1.39        0.03      0.64 o
   3   1  20       73.13       67.41      2.09 o
   4   1  20        1.24        0.73      1.08 o
   5   1  20       14.52       14.54      1.39 o
   6   1  20        0.01        0.19      1.68 o
  -7   2  20        5.76        2.82      1.66 o
  -6   2  20       12.58       12.96      1.55 o
  -5   2  20      134.98      145.64      3.27 o
  -4   2  20        6.23       12.05      2.21 o
  -3   2  20        2.88        3.94      1.24 o
  -2   2  20        4.95        5.07      1.11 o
  -1   2  20      101.97       82.88      2.92 o
   0   2  20        0.32        1.64      0.79 o
   1   2  20      162.18      162.02      8.17 o
   2   2  20        2.24        2.93      2.09 o
   3   2  20       31.13       23.88      2.93 o
   4   2  20        0.11        1.26      2.09 o
   5   2  20        6.34        7.12      2.51 o
   6   2  20        2.71        0.00      2.51 o
  -7   3  20        0.94        0.82      1.66 o
  -6   3  20        1.83        1.09      1.27 o
  -5   3  20       31.69       33.41      1.78 o
  -4   3  20        0.06        2.49      1.36 o
  -3   3  20      261.38      232.20      4.89 o
  -2   3  20       47.75       52.17      2.06 o
  -1   3  20       96.96       91.00      2.45 o
   0   3  20        2.17       -0.07      0.71 o
   1   3  20       70.30       47.76      3.77 o
   2   3  20        1.14        0.42      2.09 o
   3   3  20        2.06       -0.84      2.09 o
   4   3  20        0.20       -0.84      2.09 o
   5   3  20       17.54       15.50      2.93 o
   6   3  20        0.15       -2.51      2.51 o
  -6   4  20        0.28       -0.86      1.41 o
  -5   4  20        1.00        0.34      1.08 o
  -4   4  20        9.40       13.02      1.60 o
  -3   4  20       14.45       14.40      1.52 o
  -2   4  20       92.88       99.69      2.85 o
  -1   4  20       74.88       73.15      2.24 o
   0   4  20      100.41      102.53      3.10 o
   1   4  20       38.55       31.84      3.77 o
   2   4  20        0.24       -2.09      2.09 o
   3   4  20       21.93       22.62      3.35 o
   4   4  20        3.98        1.68      2.09 o
   5   4  20        0.16       -2.09      2.51 o
  -6   5  20        0.09        0.92      1.30 o
  -5   5  20        1.26        0.82      1.52 o
  -4   5  20        0.19       -1.21      1.21 o
  -3   5  20        4.37        3.33      1.28 o
  -2   5  20        0.33        1.64      1.18 o
  -1   5  20       12.51       15.78      1.45 o
   0   5  20       36.73       46.86      2.40 o
   1   5  20        2.02        5.10      1.39 o
   2   5  20        0.01       -0.84      2.51 o
   3   5  20        6.16        2.51      2.51 o
   4   5  20        0.79       -1.26      2.93 o
   5   5  20        0.01       -2.51      2.51 o
  -6   6  20        0.09        2.31      1.33 o
  -5   6  20        9.67       14.11      2.30 o
  -4   6  20        7.88        5.87      1.52 o
  -3   6  20        2.45        1.19      1.50 o
  -2   6  20       11.72       12.79      1.52 o
  -1   6  20        3.04        2.56      1.16 o
   0   6  20        0.23        0.42      1.39 o
   1   6  20        0.15       -0.68      1.47 o
   2   6  20       38.18       34.96      2.40 o
   3   6  20        6.12        3.01      1.46 o
   4   6  20       19.46       18.02      3.77 o
   5   6  20        3.00       -2.93      2.93 o
  -5   7  20        0.18        0.21      2.07 o
  -4   7  20        2.97        5.38      1.91 o
  -3   7  20       11.07       12.34      1.66 o
  -2   7  20        0.84        0.59      1.28 o
  -1   7  20        8.27        5.42      1.20 o
   0   7  20        0.31        0.75      1.39 o
   1   7  20        1.67       -0.59      1.39 o
   2   7  20       20.41       29.48      2.40 o
   3   7  20        0.03        0.92      2.51 o
   4   7  20       20.29       24.72      2.16 o
  -4   8  20        6.64       10.63      2.37 o
  -3   8  20        0.13        2.20      1.70 o
  -2   8  20       13.53       14.67      1.66 o
  -1   8  20        6.27        7.47      1.26 o
   0   8  20       11.99       21.78      2.32 o
   1   8  20        7.11        7.94      1.78 o
   2   8  20       15.77       22.37      2.32 o
   3   8  20        0.57        0.84      1.70 o
   4   8  20        0.01       -1.68      1.68 o
  -4   9  20        1.60        2.09      2.93 o
  -3   9  20        9.98       19.75      2.51 o
  -2   9  20        0.29        0.15      1.61 o
  -1   9  20        6.85        6.33      1.33 o
   0   9  20        0.08       -1.68      1.70 o
   1   9  20        1.22        2.58      3.35 o
   2   9  20        1.02        3.03      3.98 o
   3   9  20        0.14       -0.70      1.70 o
  -2  10  20        2.30       -1.68      1.68 o
  -1  10  20        0.80        1.37      1.46 o
   0  10  20        0.23       -0.93      1.91 o
   1  10  20        0.25        1.34      2.21 o
  -7   0  21        8.64        9.26      3.35 o
  -5   0  21       10.70       10.77      1.70 o
  -3   0  21        0.03       -0.42      2.09 o
  -1   0  21        1.92        0.84      1.68 o
   1   0  21       95.08       89.66      4.19 o
   3   0  21        4.17        1.26      1.68 o
   5   0  21        0.18       -1.68      1.68 o
  -7   1  21       17.66       16.44      1.81 o
  -6   1  21        0.51        0.61      1.21 o
  -5   1  21        1.97        1.05      1.14 o
  -4   1  21       11.01       13.65      1.11 o
  -3   1  21        8.19        4.96      1.16 o
  -2   1  21       38.71       35.87      2.21 o
  -1   1  21       90.72       86.51      3.14 o
   0   1  21        0.34        1.05      1.89 o
   1   1  21       26.23       13.31      1.03 o
   2   1  21       29.89       27.14      1.16 o
   3   1  21        0.15        2.09      1.68 o
   4   1  21       12.74       13.83      2.51 o
   5   1  21        1.67        1.26      2.51 o
   6   1  21        0.21        0.34      1.39 o
  -7   2  21        2.59        3.98      2.07 o
  -6   2  21        0.60        0.50      1.27 o
  -5   2  21        1.17        1.01      1.05 o
  -4   2  21        7.80        7.84      1.41 o
  -3   2  21       10.66       10.85      1.36 o
  -2   2  21       20.96       29.72      1.52 o
  -1   2  21       31.50       23.96      2.30 o
   0   2  21        0.91        0.42      1.47 o
   1   2  21       60.05       43.57      3.35 o
   2   2  21       13.54       13.83      2.51 o
   3   2  21       10.75       10.47      2.09 o
   4   2  21       16.38       27.23      2.93 o
   5   2  21        0.20       -2.09      2.09 o
  -6   3  21        0.09       -1.17      1.17 o
  -5   3  21       10.11       11.47      1.30 o
  -4   3  21       50.36       67.30      3.12 o
  -3   3  21       11.34       12.99      1.52 o
  -2   3  21       33.68       31.34      1.66 o
  -1   3  21       16.60       12.70      1.25 o
   0   3  21       15.52       14.97      1.11 o
   1   3  21        0.77        1.68      2.09 o
   2   3  21        0.06       -1.68      1.68 o
   3   3  21       34.94       29.75      3.35 o
   4   3  21        0.53        0.42      2.09 o
   5   3  21        6.03        5.87      2.51 o
  -6   4  21       12.35        9.65      1.52 o
  -5   4  21       31.49       35.21      2.39 o
  -4   4  21       17.18       17.58      1.76 o
  -3   4  21        7.70        4.67      1.32 o
  -2   4  21        1.53        2.00      1.75 o
  -1   4  21       16.45       14.53      1.32 o
   0   4  21       45.39       38.85      1.83 o
   1   4  21        0.01       -2.09      2.09 o
   2   4  21       18.68       12.15      2.51 o
   3   4  21        0.85       -1.26      2.09 o
   4   4  21        3.50        0.84      2.51 o
   5   4  21        0.56        0.00      2.51 o
  -6   5  21        1.12        1.20      1.40 o
  -5   5  21        7.47        4.14      1.66 o
  -4   5  21       21.35       22.82      1.90 o
  -3   5  21       19.37       21.94      1.91 o
  -2   5  21       56.42       54.41      2.20 o
  -1   5  21       38.46       42.04      1.81 o
   0   5  21        0.15        1.17      1.39 o
   1   5  21       34.18       27.97      1.83 o
   2   5  21        0.24       -2.09      2.09 o
   3   5  21        0.75       -2.51      2.51 o
   4   5  21        0.39        0.84      2.51 o
   5   5  21        0.24       -0.84      2.93 o
  -5   6  21        1.21       -0.45      1.91 o
  -4   6  21        0.37       -0.50      1.36 o
  -3   6  21        2.66        4.48      1.52 o
  -2   6  21       62.84       73.50      2.92 o
  -1   6  21       49.59       44.06      1.87 o
   0   6  21       34.98       38.81      2.32 o
   1   6  21        0.14       -0.08      1.39 o
   2   6  21        4.18        0.92      1.39 o
   3   6  21        1.57       -2.51      2.51 o
   4   6  21        1.41       -2.51      2.51 o
  -5   7  21        1.17       -3.35      3.35 o
  -4   7  21       11.77       13.70      2.07 o
  -3   7  21        3.41        5.18      1.57 o
  -2   7  21        2.48        0.50      1.36 o
  -1   7  21        5.72        7.77      1.34 o
   0   7  21        0.96        2.09      1.70 o
   1   7  21        6.02        6.35      1.78 o
   2   7  21        6.95        5.87      1.70 o
   3   7  21        0.63       -1.29      1.68 o
   4   7  21        2.37        1.26      2.93 o
  -4   8  21       10.87        6.70      2.07 o
  -3   8  21        0.23       -1.41      1.41 o
  -2   8  21        7.02        4.14      1.41 o
  -1   8  21        1.51        0.97      1.35 o
   0   8  21        2.23        1.51      2.51 o
   1   8  21        0.79       -1.70      1.70 o
   2   8  21        3.86        3.04      1.70 o
   3   8  21        2.15        4.22      1.78 o
  -3   9  21        5.20        5.95      2.21 o
  -2   9  21        1.57        0.19      1.61 o
  -1   9  21        0.17       -1.22      1.22 o
   0   9  21        1.44       -1.70      1.70 o
   1   9  21        0.25       -1.33      1.70 o
   2   9  21        0.89        0.68      2.51 o
  -6   0  22        5.29        5.57      2.30 o
  -4   0  22        4.69        5.36      1.39 o
  -2   0  22       81.62       72.48      4.19 o
   0   0  22        9.98        8.80      2.09 o
   2   0  22        1.44       -0.84      1.26 o
   4   0  22        5.28        6.70      1.68 o
  -6   1  22       24.88       25.87      1.77 o
  -5   1  22       10.76       12.07      1.30 o
  -4   1  22       61.46       63.10      1.83 o
  -3   1  22        8.47       10.00      1.22 o
  -2   1  22        4.85        5.55      1.68 o
  -1   1  22       33.48       27.93      1.91 o
   0   1  22       63.55       52.66      2.51 o
   1   1  22        0.03        2.09      1.47 o
   2   1  22        8.51       10.33      0.82 o
   3   1  22        1.16        3.35      1.68 o
   4   1  22        0.20       -1.68      1.68 o
   5   1  22       16.93       21.79      2.93 o
  -6   2  22        0.57       -0.44      1.27 o
  -5   2  22        1.54        2.15      1.08 o
  -4   2  22        0.01       -1.06      1.23 o
  -3   2  22       16.88       15.95      1.41 o
  -2   2  22        6.48        4.40      1.48 o
  -1   2  22        2.38        6.87      1.31 o
   0   2  22        6.22        7.52      1.31 o
   1   2  22        2.89        2.93      2.09 o
   2   2  22       16.55       13.83      2.51 o
   3   2  22       25.83       28.91      2.93 o
   4   2  22        0.07        2.93      2.09 o
   5   2  22        0.02        0.84      2.51 o
  -6   3  22        3.54        1.47      1.33 o
  -5   3  22        3.11        1.62      1.41 o
  -4   3  22        0.01       -0.63      1.16 o
  -3   3  22        7.78        4.16      1.19 o
  -2   3  22        0.15       -0.91      0.91 o
  -1   3  22        1.76        3.31      1.47 o
   0   3  22        1.12        2.71      0.82 o
   1   3  22       11.39       10.47      2.51 o
   2   3  22        8.45        7.54      2.51 o
   3   3  22        5.60        5.45      2.51 o
   4   3  22        0.15       -0.84      2.09 o
   5   3  22        5.00        8.38      2.51 o
  -6   4  22        1.13        2.51      1.29 o
  -5   4  22        1.10        2.09      1.47 o
  -4   4  22        0.98       -1.28      1.28 o
  -3   4  22        9.66        8.20      1.52 o
  -2   4  22        6.91        8.70      1.46 o
  -1   4  22       22.89       21.79      1.35 o
   0   4  22        0.49        0.00      2.09 o
   1   4  22        5.62        2.51      2.51 o
   2   4  22        2.56        0.00      2.51 o
   3   4  22        0.24        0.42      2.51 o
   4   4  22        5.31        9.64      2.93 o
   5   4  22        0.40       -0.84      2.51 o
  -5   5  22        0.19       -1.41      1.41 o
  -4   5  22        0.75       -1.28      1.28 o
  -3   5  22        7.72        6.86      1.41 o
  -2   5  22        8.08       10.89      1.41 o
  -1   5  22       12.73       16.19      1.32 o
   0   5  22        0.18       -0.84      2.51 o
   1   5  22       83.91       95.94      5.87 o
   2   5  22        0.14       -0.42      2.51 o
   3   5  22       12.16       11.73      3.35 o
   4   5  22        1.18       -2.09      2.51 o
  -5   6  22        0.69       -1.91      1.91 o
  -4   6  22        9.43        9.42      1.69 o
  -3   6  22        0.01       -0.15      1.32 o
  -2   6  22        6.12        8.21      1.45 o
  -1   6  22       11.50       13.16      1.29 o
   0   6  22        0.27        1.01      1.39 o
   1   6  22        0.00        0.59      1.89 o
   2   6  22       13.29       17.60      3.77 o
   3   6  22       17.24       24.72      3.77 o
   4   6  22        0.06       -0.84      2.51 o
  -4   7  22       11.18       13.65      4.40 o
  -3   7  22        9.24       10.25      1.66 o
  -2   7  22        3.90        1.32      1.32 o
  -1   7  22        8.81       12.34      1.29 o
   0   7  22       21.98       38.09      2.72 o
   1   7  22       20.57       27.10      2.40 o
   2   7  22        4.28        3.63      1.70 o
   3   7  22        3.86        0.84      2.93 o
  -3   8  22       15.59       18.45      2.06 o
  -2   8  22        5.60        7.81      1.47 o
  -1   8  22       12.00       14.15      2.32 o
   0   8  22        2.03        0.16      1.78 o
   1   8  22        5.62        7.63      1.89 o
   2   8  22        0.32        4.54      2.09 o
  -2   9  22        4.37        4.47      1.70 o
  -1   9  22        0.66       -0.35      1.91 o
   0   9  22        9.96       15.06      2.93 o
   1   9  22        5.06        6.83      3.14 o
  -5   0  23        5.44        2.76      1.70 o
  -3   0  23       10.01        9.64      2.51 o
  -1   0  23       22.61       26.81      2.93 o
   1   0  23       47.64       53.63      3.35 o
   3   0  23       68.27       67.87      3.35 o
   5   0  23       11.35        8.38      2.09 o
  -6   1  23        5.17        6.59      1.33 o
  -5   1  23        2.04        3.24      1.11 o
  -4   1  23        6.89        7.64      1.41 o
  -3   1  23       21.19       23.83      2.21 o
  -2   1  23        1.77        1.68      2.09 o
  -1   1  23        1.45        4.19      1.48 o
   0   1  23        1.99        4.50      2.93 o
   1   1  23       22.28       23.81      1.61 o
   2   1  23        0.00        1.50      1.68 o
   3   1  23        0.48        5.03      2.09 o
   4   1  23        3.28        7.54      2.51 o
   5   1  23        1.57        3.35      2.51 o
  -6   2  23        0.01       -0.28      1.21 o
  -5   2  23        0.45       -0.02      0.94 o
  -4   2  23       30.86       35.62      2.03 o
  -3   2  23        4.78        7.39      1.22 o
  -2   2  23       32.20       32.67      2.21 o
  -1   2  23       22.17       19.94      1.91 o
   0   2  23        1.69       -0.36      1.01 o
   1   2  23        2.32       -0.84      2.09 o
   2   2  23       19.70       25.98      2.93 o
   3   2  23        0.27        2.09      2.09 o
   4   2  23        1.88        1.26      2.09 o
   5   2  23        0.44        0.42      2.51 o
  -6   3  23        4.16        3.21      1.30 o
  -5   3  23        0.34       -1.36      1.41 o
  -4   3  23        4.64        2.83      1.36 o
  -3   3  23        2.19        1.96      1.16 o
  -2   3  23        0.30       -1.02      1.53 o
  -1   3  23       23.15       18.73      1.70 o
   0   3  23        6.38        9.45      0.84 o
   1   3  23       19.79       20.11      2.93 o
   2   3  23        0.74        2.51      2.09 o
   3   3  23        4.42        4.19      2.09 o
   4   3  23        0.06        2.09      2.09 o
  -5   4  23        7.84        8.56      1.84 o
  -4   4  23        2.73        3.32      1.41 o
  -3   4  23       21.71       26.31      1.82 o
  -2   4  23        1.40        2.21      1.16 o
  -1   4  23       27.78       24.76      1.87 o
   0   4  23        0.76       -2.09      2.09 o
   1   4  23       22.02       21.37      3.35 o
   2   4  23        0.67       -1.26      2.51 o
   3   4  23       13.80       11.73      2.93 o
   4   4  23        1.43        1.68      2.51 o
  -5   5  23        0.53       -1.60      1.60 o
  -4   5  23        0.01       -1.36      1.36 o
  -3   5  23        0.53       -1.28      1.28 o
  -2   5  23        8.16       14.79      1.45 o
  -1   5  23        3.57        6.04      1.10 o
   0   5  23       32.96       38.55      2.16 o
   1   5  23       11.49        7.54      2.93 o
   2   5  23        1.00       -1.68      2.51 o
   3   5  23        0.21       -0.84      2.51 o
   4   5  23        2.04        3.35      2.51 o
  -4   6  23        3.93        4.79      1.60 o
  -3   6  23        0.27       -1.28      1.28 o
  -2   6  23       16.79       20.53      1.70 o
  -1   6  23        3.27        4.78      1.01 o
   0   6  23        0.19       -0.75      1.39 o
   1   6  23        1.71       -0.92      1.39 o
   2   6  23        2.03        3.77      3.35 o
   3   6  23        0.94       -1.68      2.51 o
  -4   7  23        1.54        1.83      1.57 o
  -3   7  23        0.65       -1.45      1.45 o
  -2   7  23        0.88        2.00      1.35 o
  -1   7  23        3.03        6.12      1.91 o
   0   7  23        1.27        1.99      1.70 o
   1   7  23        0.00        0.04      1.46 o
   2   7  23        0.84        0.34      1.46 o
  -3   8  23       20.58       32.86      2.39 o
  -2   8  23        1.13        2.41      1.85 o
  -1   8  23       10.62       15.89      2.32 o
   0   8  23        0.01       -0.24      1.70 o
   1   8  23        1.96        1.51      1.78 o
  -6   0  24       10.08        9.64      2.51 o
  -4   0  24       14.24       17.60      3.35 o
  -2   0  24       23.17       17.60      2.93 o
   0   0  24       73.88       62.43      3.77 o
   2   0  24       18.32       21.37      2.51 o
   4   0  24        0.59       -1.68      1.68 o
  -5   1  24        0.40       -0.92      0.92 o
  -4   1  24        4.61        0.90      1.69 o
  -3   1  24        6.27        4.40      1.78 o
  -2   1  24       28.15       31.77      2.93 o
  -1   1  24       52.02       55.16      2.67 o
   0   1  24        1.04        1.96      1.31 o
   1   1  24       10.93        8.75      1.68 o
   2   1  24        1.73        3.35      2.09 o
   3   1  24        0.00        0.42      1.68 o
   4   1  24        1.41        2.09      2.09 o
  -5   2  24        2.24        0.98      1.41 o
  -4   2  24        2.60        2.75      1.36 o
  -3   2  24       11.99       10.36      1.22 o
  -2   2  24       24.20       18.43      1.91 o
  -1   2  24        0.05       -1.31      1.31 o
   0   2  24        1.99        1.41      1.08 o
   1   2  24       31.59       28.91      3.35 o
   2   2  24        1.62        2.93      2.09 o
   3   2  24        3.21        5.87      2.51 o
   4   2  24        0.25       -0.84      2.09 o
  -5   3  24        5.13        3.04      1.60 o
  -4   3  24        9.24       10.42      1.66 o
  -3   3  24        3.91        2.17      1.16 o
  -2   3  24       12.25       15.39      1.91 o
  -1   3  24       16.38       20.95      3.77 o
   0   3  24       29.84       29.33      3.35 o
   1   3  24        2.35       -2.09      2.09 o
   2   3  24        0.00        0.00      2.09 o
   3   3  24        1.00        0.42      2.09 o
   4   3  24        4.59        6.28      2.51 o
  -5   4  24        3.37        2.18      1.66 o
  -4   4  24       11.56       15.31      1.77 o
  -3   4  24        0.62        0.47      1.28 o
  -2   4  24       17.87       21.57      1.45 o
  -1   4  24        0.23       -0.56      1.31 o
   0   4  24        5.05        8.38      2.93 o
   1   4  24        0.02       -0.42      2.51 o
   2   4  24       14.02       22.21      3.35 o
   3   4  24        0.00       -1.26      2.51 o
   4   4  24        0.87        4.19      2.93 o
  -4   5  24        4.32        3.04      1.52 o
  -3   5  24        0.01       -1.28      1.28 o
  -2   5  24        1.05        0.30      1.10 o
  -1   5  24        0.03       -0.88      0.93 o
   0   5  24        3.21        1.68      2.51 o
   1   5  24        1.30        4.61      2.93 o
   2   5  24        3.80        6.28      2.93 o
   3   5  24        4.78        5.87      2.93 o
  -4   6  24        0.61       -1.10      1.57 o
  -3   6  24        1.51       -0.22      1.32 o
  -2   6  24        0.28       -1.16      1.16 o
  -1   6  24        5.70        3.49      1.70 o
   0   6  24        0.01       -0.84      1.39 o
   1   6  24        1.64        1.26      2.93 o
   2   6  24        0.21       -0.84      2.93 o
   3   6  24        2.95        5.03      3.35 o
  -3   7  24        6.39        7.26      1.70 o
  -2   7  24        3.04        6.84      1.45 o
  -1   7  24        5.74        6.04      1.70 o
   0   7  24        0.04       -0.23      1.47 o
   1   7  24        4.41        6.68      1.78 o
   2   7  24        1.87        4.19      3.35 o
  -1   8  24        1.01        2.99      2.01 o
   0   8  24        7.52       17.71      3.14 o
  -5   0  25        9.88       12.60      1.89 o
  -3   0  25       21.76       25.98      3.35 o
  -1   0  25        0.49       -1.68      1.68 o
   1   0  25        0.84        0.42      1.68 o
   3   0  25        7.03       15.92      2.09 o
  -5   1  25        0.10        0.22      1.47 o
  -4   1  25        4.51        4.39      1.30 o
  -3   1  25        4.84       11.53      2.07 o
  -2   1  25       20.49       22.54      2.21 o
  -1   1  25        1.38        2.72      1.48 o
   0   1  25        0.73        0.09      1.31 o
   1   1  25        6.91        9.65      2.09 o
   2   1  25        3.96        7.12      2.09 o
   3   1  25        3.26        4.61      2.09 o
   4   1  25        4.12        4.19      2.09 o
  -5   2  25        0.01       -1.41      1.41 o
  -4   2  25       12.56       14.64      1.52 o
  -3   2  25        0.07        0.11      1.61 o
  -2   2  25        1.40        0.42      1.31 o
  -1   2  25        0.01        0.19      1.31 o
   0   2  25       19.01       22.70      1.78 o
   1   2  25        2.24        2.93      2.09 o
   2   2  25        5.71        1.68      2.09 o
   3   2  25        0.91        3.35      2.51 o
   4   2  25        0.88        2.51      2.51 o
  -5   3  25        0.00       -1.41      1.41 o
  -4   3  25        3.70        1.81      1.36 o
  -3   3  25        2.67        2.13      1.16 o
  -2   3  25        3.13        5.29      1.61 o
  -1   3  25       13.78       18.20      1.70 o
   0   3  25        0.23       -1.68      2.09 o
   1   3  25        0.04       -1.68      2.09 o
   2   3  25        2.95        3.35      2.51 o
   3   3  25        5.07        4.19      2.51 o
  -4   4  25        4.51        2.24      1.52 o
  -3   4  25        0.16       -1.16      1.16 o
  -2   4  25        1.35       -1.06      1.06 o
  -1   4  25       10.90       20.23      1.78 o
   0   4  25        0.01       -0.84      2.51 o
   1   4  25       16.69       22.21      3.35 o
   2   4  25        0.02        0.00      2.51 o
   3   4  25        0.17       -0.84      2.51 o
  -4   5  25        8.28       12.51      1.90 o
  -3   5  25        1.28        3.22      1.41 o
  -2   5  25       31.50       37.44      2.14 o
  -1   5  25        1.84        5.16      1.12 o
   0   5  25        3.70        3.35      2.93 o
   1   5  25        1.66        5.45      3.35 o
   2   5  25        3.07       10.89      3.35 o
  -3   6  25        0.54        2.09      1.57 o
  -2   6  25        2.24        7.56      1.45 o
  -1   6  25        0.50       -0.99      1.46 o
   0   6  25       13.24       26.72      5.66 o
   1   6  25        0.90        2.93      2.93 o
   2   6  25        4.48        4.61      3.35 o
  -2   7  25       11.57       15.58      1.74 o
  -1   7  25        4.47        6.28      2.01 o
   0   7  25        1.37        4.32      1.78 o
  -4   0  26        0.12       -0.84      2.93 o
  -2   0  26       11.43       15.08      2.93 o
   0   0  26       22.74       27.23      2.93 o
   2   0  26       12.25       10.06      2.09 o
  -4   1  26        0.04       -1.78      1.78 o
  -3   1  26        4.05        5.03      1.78 o
  -2   1  26        0.25       -1.41      1.68 o
  -1   1  26        0.51        1.29      1.61 o
   0   1  26        0.95        1.12      1.31 o
   1   1  26       10.87       15.38      1.70 o
   2   1  26        1.82        8.38      2.51 o
   3   1  26       11.69       20.95      2.51 o
  -4   2  26        2.83       -0.16      1.26 o
  -3   2  26        0.20       -0.84      1.61 o
  -2   2  26        0.89       -0.95      1.61 o
  -1   2  26       21.17       24.44      2.21 o
   0   2  26        0.87        1.26      2.09 o
   1   2  26        7.20        6.28      2.51 o
   2   2  26        0.52        1.68      2.51 o
   3   2  26        0.73        7.12      2.51 o
  -4   3  26       17.07       18.23      1.77 o
  -3   3  26        3.83        3.71      1.91 o
  -2   3  26        6.68        2.86      1.61 o
  -1   3  26        0.43        1.01      1.39 o
   0   3  26        7.06        8.80      2.93 o
   1   3  26        1.28        6.70      2.93 o
   2   3  26       15.03       20.53      3.35 o
   3   3  26        0.33        1.68      2.51 o
  -4   4  26        6.07        5.42      1.66 o
  -3   4  26        0.15       -0.51      1.21 o
  -2   4  26        5.72        6.12      2.51 o
  -1   4  26        3.46        4.04      1.46 o
   0   4  26        4.45        1.26      2.93 o
   1   4  26        8.73       12.15      3.35 o
   2   4  26        0.40        0.84      2.51 o
  -3   5  26        6.09        7.55      1.61 o
  -2   5  26        1.16        3.13      1.22 o
  -1   5  26        4.11       -2.93      2.93 o
   0   5  26        0.26       -2.51      2.51 o
   1   5  26        7.04       18.85      3.77 o
   2   5  26        0.36        3.35      2.93 o
  -2   6  26        0.60        1.88      1.35 o
  -1   6  26       11.18       26.29      2.40 o
   0   6  26        8.92       14.66      4.19 o
  -3   0  27        1.87        0.42      2.51 o
  -1   0  27       25.30       25.56      3.35 o
   1   0  27        7.04        3.77      2.09 o
  -4   1  27       12.09       13.93      4.40 o
  -3   1  27       12.27        9.71      2.07 o
  -2   1  27        3.66        0.42      1.78 o
  -1   1  27        0.18       -1.60      1.61 o
   0   1  27        1.15        0.21      1.48 o
   1   1  27        6.43        8.13      1.39 o
   2   1  27        4.69        5.45      2.09 o
  -3   2  27        4.40        2.93      2.72 o
  -2   2  27       19.97       28.35      4.19 o
  -1   2  27        5.11       10.62      3.56 o
   0   2  27       15.34       16.95      1.78 o
   1   2  27        1.11       -0.84      2.51 o
   2   2  27        0.07       -0.84      2.51 o
  -3   3  27        7.05        6.54      2.21 o
  -2   3  27        0.12       -1.61      3.56 o
  -1   3  27        0.58        3.77      1.70 o
   0   3  27        5.33       14.24      3.35 o
   1   3  27        7.95       13.41      3.35 o
   2   3  27        3.47        7.12      2.93 o
  -3   4  27        7.44        9.16      1.52 o
  -2   4  27        1.57        1.40      1.70 o
  -1   4  27       16.25       22.02      1.87 o
   0   4  27        3.98        8.38      3.35 o
   1   4  27        0.13        2.51      2.93 o
  -2   5  27        1.63       -1.68      1.68 o
  -1   5  27        2.87       -0.42      2.93 o
   0   5  27        1.24        3.77      3.35 o
  -2   0  28       13.00       20.11      3.35 o
   0   0  28        1.53       -2.09      2.09 o
  -3   1  28        3.11        3.35      2.51 o
  -2   1  28        0.04       -1.47      1.78 o
  -1   1  28        1.49        0.65      1.61 o
   0   1  28        9.94       14.41      1.91 o
   1   1  28        2.50        2.51      2.51 o
  -2   2  28        0.86        2.71      2.51 o
  -1   2  28        5.30        7.79      2.30 o
   0   2  28        0.30       -0.67      1.39 o
   1   2  28        0.37        3.35      2.51 o
  -2   3  28        2.45        1.84      2.09 o
  -1   3  28        4.94       10.47      2.51 o
   0   3  28        0.45        4.19      2.93 o
   1   3  28        8.70       13.83      3.35 o
  -1   0  29        0.23       -1.68      2.09 o
  -1   1  29        2.09        1.89      1.78 o
 
